# Supplementary material for: COVID-19 CG: Tracking SARS-CoV-2 mutations by locations and dates of interest
Source: bioRxiv. 2020 Sep 28:2020.09.23.310565. Preprint. [Version 2] doi: 10.1101/2020.09.23.310565 (PMC7523124; doi:10.1101/2020.09.23.310565)
Supplement: Supplement 1 [file media-1.csv]

gisaid_epi_isl	originating_lab	submitting_lab	authors	url	title	paper_url	date_submitted
EPI_ISL_418241	NIC Viral Respiratory Unit - Institut Pasteur of Algeria	National Reference Center for Viruses of Respiratory Infections, Institut Pasteur, Paris	Mélanie Albert et al	https://www.gisaid.org	?	?	2020-03-29
EPI_ISL_418242	NIC Viral Respiratory Unit - Institut Pasteur of Algeria	National Reference Center for Viruses of Respiratory Infections, Institut Pasteur, Paris	Mélanie Albert et al	https://www.gisaid.org	?	?	2020-03-29
EPI_ISL_420037	NIC Viral Respiratory Unit - Institut Pasteur of Algeria	National Reference Center for Viruses of Respiratory Infections, Institut Pasteur, Paris	Mélanie Albert et al	https://www.gisaid.org	?	?	2020-04-04
EPI_ISL_539496	Hospital Nostra Senyora de Meritxell	Instituto de Salud Carlos III	Iglesias-Caballero et al	https://www.gisaid.org	?	?	2020-09-18
EPI_ISL_413485	Department of microbiology laboratory,Anhui Provincial Center for Disease Control and Prevention	Department of microbiology laboratory,Anhui Provincial Center for Disease Control and Prevention	Weiwei Li et al	https://www.gisaid.org	?	?	2020-03-05
EPI_ISL_420600	Servicio Virosis Respiratorias-Departamento Virología-INEI	Instituto Nacional Enfermedades Infecciosas C.G.Malbran	Baumeister E. et al	https://www.gisaid.org	COVID-19 in Latin America: Contrasting phylodynamic inference with epidemiological surveillance.	https://dx.doi.org/10.1101/2020.05.23.20111443	2020-04-06
EPI_ISL_420599	Servicio Virosis Respiratorias-Departamento Virología-INEI	Instituto Nacional Enfermedades Infecciosas C.G.Malbran	Baumeister E. et al	https://www.gisaid.org	COVID-19 in Latin America: Contrasting phylodynamic inference with epidemiological surveillance.	https://dx.doi.org/10.1101/2020.05.23.20111443	2020-04-06
EPI_ISL_420598	Servicio Virosis Respiratorias-Departamento Virología-INEI	Instituto Nacional Enfermedades Infecciosas C.G.Malbran	Baumeister E. et al	https://www.gisaid.org	COVID-19 in Latin America: Contrasting phylodynamic inference with epidemiological surveillance.	https://dx.doi.org/10.1101/2020.05.23.20111443	2020-04-06
EPI_ISL_476496	Hospital Garrahan	Héritas	Dalmacio Pereyra et al	https://www.gisaid.org	?	?	2020-06-25
EPI_ISL_476561	Hospital Garrahan	Héritas	Roberta Crespo et al	https://www.gisaid.org	?	?	2020-06-25
EPI_ISL_476565	Hospital de Pediatría "Prof. Dr. Juan P Garrahan"	Héritas	Andrea Mangano et al	https://www.gisaid.org	?	?	2020-06-25
EPI_ISL_476568	Hospital de Pediatría "Prof. Dr. Juan P Garrahan"	Héritas	Cristian Rohr et al	https://www.gisaid.org	?	?	2020-06-25
EPI_ISL_476563	Hospital de Pediatría "Prof. Dr. Juan P Garrahan"	Héritas	Dalmacio Pereyra et al	https://www.gisaid.org	?	?	2020-06-25
EPI_ISL_476567	Hospital de Pediatría "Prof. Dr. Juan P Garrahan"	Héritas	Dalmacio Pereyra et al	https://www.gisaid.org	?	?	2020-06-25
EPI_ISL_476571	Hospital de Pediatría "Prof. Dr. Juan P Garrahan"	Héritas	Dalmacio Pereyra et al	https://www.gisaid.org	?	?	2020-06-25
EPI_ISL_476573	Hospital de Pediatría "Prof. Dr. Juan P Garrahan"	Héritas	Dalmacio Pereyra et al	https://www.gisaid.org	?	?	2020-06-25
EPI_ISL_430793	Laboratorio Análisis Clínicos, Unidad de Servicios Diagnósticos, Swiss Medical Group	Área de Secuenciación del Laboratorio de Virología del Hospital de Niños Dr. Ricardo Gutierrez	Nabaes Jodar et al	https://www.gisaid.org	COVID-19 in Latin America: Contrasting phylodynamic inference with epidemiological surveillance.	https://dx.doi.org/10.1101/2020.05.23.20111443	2020-04-27
EPI_ISL_430794	Laboratorio Análisis Clínicos, Unidad de Servicios Diagnósticos, Swiss Medical Group	Área de Secuenciación del Laboratorio de Virología del Hospital de Niños Dr. Ricardo Gutierrez	Nabaes Jodar et al	https://www.gisaid.org	?	?	2020-04-27
EPI_ISL_430795	Laboratorio de Virología del Hospital de Niños Dr. Ricardo Gutierrez	Área de Secuenciación del Laboratorio de Virología del Hospital de Niños Dr. Ricardo Gutierrez	Nabaes Jodar et al	https://www.gisaid.org	?	?	2020-04-27
EPI_ISL_430796	Departamento de Biología y genética molecular, IACA Laboratorios.	Área de Secuenciación del Laboratorio de Virología del Hospital de Niños Dr. Ricardo Gutierrez	Nabaes Jodar et al	https://www.gisaid.org	COVID-19 in Latin America: Contrasting phylodynamic inference with epidemiological surveillance.	https://dx.doi.org/10.1101/2020.05.23.20111443	2020-04-27
EPI_ISL_430797	Departamento de Biología y genética molecular, IACA Laboratorios.	Área de Secuenciación del Laboratorio de Virología del Hospital de Niños Dr. Ricardo Gutierrez	Nabaes Jodar et al	https://www.gisaid.org	COVID-19 in Latin America: Contrasting phylodynamic inference with epidemiological surveillance.	https://dx.doi.org/10.1101/2020.05.23.20111443	2020-04-27
EPI_ISL_430798	Departamento de Biología y genética molecular, IACA Laboratorios.	Área de Secuenciación del Laboratorio de Virología del Hospital de Niños Dr. Ricardo Gutierrez	Nabaes Jodar et al	https://www.gisaid.org	COVID-19 in Latin America: Contrasting phylodynamic inference with epidemiological surveillance.	https://dx.doi.org/10.1101/2020.05.23.20111443	2020-04-27
EPI_ISL_430799	Laboratorio de Virología del Hospital de Niños Dr. Ricardo Gutierrez	Área de Secuenciación del Laboratorio de Virología del Hospital de Niños Dr. Ricardo Gutierrez	Nabaes Jodar et al	https://www.gisaid.org	COVID-19 in Latin America: Contrasting phylodynamic inference with epidemiological surveillance.	https://dx.doi.org/10.1101/2020.05.23.20111443	2020-04-27
EPI_ISL_430800	Laboratorio de Virología del Hospital de Niños Dr. Ricardo Gutierrez	Área de Secuenciación del Laboratorio de Virología del Hospital de Niños Dr. Ricardo Gutierrez	Nabaes Jodar et al	https://www.gisaid.org	?	?	2020-04-27
EPI_ISL_430801	Laboratorio de Virología del Hospital de Niños Dr. Ricardo Gutierrez	Área de Secuenciación del Laboratorio de Virología del Hospital de Niños Dr. Ricardo Gutierrez	Nabaes Jodar et al	https://www.gisaid.org	COVID-19 in Latin America: Contrasting phylodynamic inference with epidemiological surveillance.	https://dx.doi.org/10.1101/2020.05.23.20111443	2020-04-27
EPI_ISL_430802	Departamento de Biología y genética molecular, IACA Laboratorios.	Área de Secuenciación del Laboratorio de Virología del Hospital de Niños Dr. Ricardo Gutierrez	Nabaes Jodar et al	https://www.gisaid.org	COVID-19 in Latin America: Contrasting phylodynamic inference with epidemiological surveillance.	https://dx.doi.org/10.1101/2020.05.23.20111443	2020-04-27
EPI_ISL_430803	Laboratorio de Virología del Hospital de Niños Dr. Ricardo Gutierrez	Área de Secuenciación del Laboratorio de Virología del Hospital de Niños Dr. Ricardo Gutierrez	Nabaes Jodar et al	https://www.gisaid.org	COVID-19 in Latin America: Contrasting phylodynamic inference with epidemiological surveillance.	https://dx.doi.org/10.1101/2020.05.23.20111443	2020-04-27
EPI_ISL_430804	Laboratorio de Virología del Hospital de Niños Dr. Ricardo Gutierrez	Área de Secuenciación del Laboratorio de Virología del Hospital de Niños Dr. Ricardo Gutierrez	Nabaes Jodar et al	https://www.gisaid.org	COVID-19 in Latin America: Contrasting phylodynamic inference with epidemiological surveillance.	https://dx.doi.org/10.1101/2020.05.23.20111443	2020-04-27
EPI_ISL_430805	Departamento de Biología y genética molecular, IACA Laboratorios.	Área de Secuenciación del Laboratorio de Virología del Hospital de Niños Dr. Ricardo Gutierrez	Nabaes Jodar et al	https://www.gisaid.org	COVID-19 in Latin America: Contrasting phylodynamic inference with epidemiological surveillance.	https://dx.doi.org/10.1101/2020.05.23.20111443	2020-04-27
EPI_ISL_430806	Departamento de Biología y genética molecular, IACA Laboratorios.	Área de Secuenciación del Laboratorio de Virología del Hospital de Niños Dr. Ricardo Gutierrez	Nabaes Jodar et al	https://www.gisaid.org	?	?	2020-04-27
EPI_ISL_430807	Laboratorio de Virología del Hospital de Niños Dr. Ricardo Gutierrez	Área de Secuenciación del Laboratorio de Virología del Hospital de Niños Dr. Ricardo Gutierrez	Nabaes Jodar et al	https://www.gisaid.org	COVID-19 in Latin America: Contrasting phylodynamic inference with epidemiological surveillance.	https://dx.doi.org/10.1101/2020.05.23.20111443	2020-04-27
EPI_ISL_430808	Departamento de Biología y genética molecular, IACA Laboratorios.	Área de Secuenciación del Laboratorio de Virología del Hospital de Niños Dr. Ricardo Gutierrez	Nabaes Jodar et al	https://www.gisaid.org	COVID-19 in Latin America: Contrasting phylodynamic inference with epidemiological surveillance.	https://dx.doi.org/10.1101/2020.05.23.20111443	2020-04-27
EPI_ISL_430809	Laboratorio de Virología del Hospital de Niños Dr. Ricardo Gutierrez	Área de Secuenciación del Laboratorio de Virología del Hospital de Niños Dr. Ricardo Gutierrez	Nabaes Jodar et al	https://www.gisaid.org	COVID-19 in Latin America: Contrasting phylodynamic inference with epidemiological surveillance.	https://dx.doi.org/10.1101/2020.05.23.20111443	2020-04-27
EPI_ISL_430810	Laboratorio de Virología del Hospital de Niños Dr. Ricardo Gutierrez	Área de Secuenciación del Laboratorio de Virología del Hospital de Niños Dr. Ricardo Gutierrez	Nabaes Jodar et al	https://www.gisaid.org	COVID-19 in Latin America: Contrasting phylodynamic inference with epidemiological surveillance.	https://dx.doi.org/10.1101/2020.05.23.20111443	2020-04-27
EPI_ISL_430811	Laboratorio de Virología del Hospital de Niños Dr. Ricardo Gutierrez	Área de Secuenciación del Laboratorio de Virología del Hospital de Niños Dr. Ricardo Gutierrez	Nabaes Jodar et al	https://www.gisaid.org	COVID-19 in Latin America: Contrasting phylodynamic inference with epidemiological surveillance.	https://dx.doi.org/10.1101/2020.05.23.20111443	2020-04-27
EPI_ISL_430812	Laboratorio de Virología del Hospital de Niños Dr. Ricardo Gutierrez	Área de Secuenciación del Laboratorio de Virología del Hospital de Niños Dr. Ricardo Gutierrez	Nabaes Jodar et al	https://www.gisaid.org	COVID-19 in Latin America: Contrasting phylodynamic inference with epidemiological surveillance.	https://dx.doi.org/10.1101/2020.05.23.20111443	2020-04-27
EPI_ISL_430813	Laboratorio de Virología del Hospital de Niños Dr. Ricardo Gutierrez	Área de Secuenciación del Laboratorio de Virología del Hospital de Niños Dr. Ricardo Gutierrez	Nabaes Jodar et al	https://www.gisaid.org	?	?	2020-04-27
EPI_ISL_430814	Laboratorio de Virología del Hospital de Niños Dr. Ricardo Gutierrez	Área de Secuenciación del Laboratorio de Virología del Hospital de Niños Dr. Ricardo Gutierrez	Nabaes Jodar et al	https://www.gisaid.org	COVID-19 in Latin America: Contrasting phylodynamic inference with epidemiological surveillance.	https://dx.doi.org/10.1101/2020.05.23.20111443	2020-04-27
EPI_ISL_430815	Laboratorio de Virología del Hospital de Niños Dr. Ricardo Gutierrez	Área de Secuenciación del Laboratorio de Virología del Hospital de Niños Dr. Ricardo Gutierrez	Nabaes Jodar et al	https://www.gisaid.org	COVID-19 in Latin America: Contrasting phylodynamic inference with epidemiological surveillance.	https://dx.doi.org/10.1101/2020.05.23.20111443	2020-04-27
EPI_ISL_430816	Laboratorio de Virología del Hospital de Niños Dr. Ricardo Gutierrez	Área de Secuenciación del Laboratorio de Virología del Hospital de Niños Dr. Ricardo Gutierrez	Nabaes Jodar et al	https://www.gisaid.org	COVID-19 in Latin America: Contrasting phylodynamic inference with epidemiological surveillance.	https://dx.doi.org/10.1101/2020.05.23.20111443	2020-04-27
EPI_ISL_430817	Laboratorio de Virología del Hospital de Niños Dr. Ricardo Gutierrez	Área de Secuenciación del Laboratorio de Virología del Hospital de Niños Dr. Ricardo Gutierrez	Nabaes Jodar et al	https://www.gisaid.org	COVID-19 in Latin America: Contrasting phylodynamic inference with epidemiological surveillance.	https://dx.doi.org/10.1101/2020.05.23.20111443	2020-04-27
EPI_ISL_430818	Laboratorio de Virología del Hospital de Niños Dr. Ricardo Gutierrez	Área de Secuenciación del Laboratorio de Virología del Hospital de Niños Dr. Ricardo Gutierrez	Nabaes Jodar et al	https://www.gisaid.org	COVID-19 in Latin America: Contrasting phylodynamic inference with epidemiological surveillance.	https://dx.doi.org/10.1101/2020.05.23.20111443	2020-04-27
EPI_ISL_499083	Instituto de Virologia "Dr. J. M. Vanella", Facultad de Ciencias Medicas, Universidad Nacional de Cordoba. Laboratorio Central de la Provincia de Cordoba, Argentina. Ministerio de Salud de la provincia de Cordoba, Argentina.	Laboratorio de Virología, Hospital de Niños Ricardo Gutiérrez, CABA, Argentina.	Sandra Gallego et al	https://www.gisaid.org	?	?	2020-07-28
EPI_ISL_547445	Dutch COVID-19 response team	National Institute for Public Health and the Environment (RIVM)	Adam Meijer et al	https://www.gisaid.org	?	?	2020-09-24
EPI_ISL_547446	Dutch COVID-19 response team	National Institute for Public Health and the Environment (RIVM)	Adam Meijer et al	https://www.gisaid.org	?	?	2020-09-24
EPI_ISL_547447	Dutch COVID-19 response team	National Institute for Public Health and the Environment (RIVM)	Adam Meijer et al	https://www.gisaid.org	?	?	2020-09-24
EPI_ISL_547448	Dutch COVID-19 response team	National Institute for Public Health and the Environment (RIVM)	Adam Meijer et al	https://www.gisaid.org	?	?	2020-09-24
EPI_ISL_547449	Dutch COVID-19 response team	National Institute for Public Health and the Environment (RIVM)	Adam Meijer et al	https://www.gisaid.org	?	?	2020-09-24
EPI_ISL_498468	ACT Pathology	Schwessinger Lab	Ashley Jones et al	https://www.gisaid.org	?	?	2020-07-27
EPI_ISL_498469	ACT Pathology	Schwessinger Lab	Ashley Jones et al	https://www.gisaid.org	?	?	2020-07-27
EPI_ISL_498470	ACT Pathology	Schwessinger Lab	Ashley Jones et al	https://www.gisaid.org	?	?	2020-07-27
EPI_ISL_498471	ACT Pathology	Schwessinger Lab	Ashley Jones et al	https://www.gisaid.org	?	?	2020-07-27
EPI_ISL_498472	ACT Pathology	Schwessinger Lab	Ashley Jones et al	https://www.gisaid.org	?	?	2020-07-27
EPI_ISL_498473	ACT Pathology	Schwessinger Lab	Ashley Jones et al	https://www.gisaid.org	?	?	2020-07-27
EPI_ISL_498474	ACT Pathology	Schwessinger Lab	Ashley Jones et al	https://www.gisaid.org	?	?	2020-07-27
EPI_ISL_498475	ACT Pathology	Schwessinger Lab	Ashley Jones et al	https://www.gisaid.org	?	?	2020-07-27
EPI_ISL_498476	ACT Pathology	Schwessinger Lab	Ashley Jones et al	https://www.gisaid.org	?	?	2020-07-27
EPI_ISL_498477	ACT Pathology	Schwessinger Lab	Ashley Jones et al	https://www.gisaid.org	?	?	2020-07-27
EPI_ISL_498478	ACT Pathology	Schwessinger Lab	Ashley Jones et al	https://www.gisaid.org	?	?	2020-07-27
EPI_ISL_498479	ACT Pathology	Schwessinger Lab	Ashley Jones et al	https://www.gisaid.org	?	?	2020-07-27
EPI_ISL_498480	ACT Pathology	Schwessinger Lab	Ashley Jones et al	https://www.gisaid.org	?	?	2020-07-27
EPI_ISL_498481	ACT Pathology	Schwessinger Lab	Ashley Jones et al	https://www.gisaid.org	?	?	2020-07-27
EPI_ISL_498482	ACT Pathology	Schwessinger Lab	Ashley Jones et al	https://www.gisaid.org	?	?	2020-07-27
EPI_ISL_498483	ACT Pathology	Schwessinger Lab	Ashley Jones et al	https://www.gisaid.org	?	?	2020-07-27
EPI_ISL_498484	ACT Pathology	Schwessinger Lab	Ashley Jones et al	https://www.gisaid.org	?	?	2020-07-27
EPI_ISL_498485	ACT Pathology	Schwessinger Lab	Ashley Jones et al	https://www.gisaid.org	?	?	2020-07-27
EPI_ISL_498486	ACT Pathology	Schwessinger Lab	Ashley Jones et al	https://www.gisaid.org	?	?	2020-07-27
EPI_ISL_498487	ACT Pathology	Schwessinger Lab	Ashley Jones et al	https://www.gisaid.org	?	?	2020-07-27
EPI_ISL_498488	ACT Pathology	Schwessinger Lab	Ashley Jones et al	https://www.gisaid.org	?	?	2020-07-27
EPI_ISL_498489	ACT Pathology	Schwessinger Lab	Ashley Jones et al	https://www.gisaid.org	?	?	2020-07-27
EPI_ISL_498490	ACT Pathology	Schwessinger Lab	Ashley Jones et al	https://www.gisaid.org	?	?	2020-07-27
EPI_ISL_498491	ACT Pathology	Schwessinger Lab	Ashley Jones et al	https://www.gisaid.org	?	?	2020-07-27
EPI_ISL_498492	ACT Pathology	Schwessinger Lab	Ashley Jones et al	https://www.gisaid.org	?	?	2020-07-27
EPI_ISL_498493	ACT Pathology	Schwessinger Lab	Ashley Jones et al	https://www.gisaid.org	?	?	2020-07-27
EPI_ISL_498494	ACT Pathology	Schwessinger Lab	Ashley Jones et al	https://www.gisaid.org	?	?	2020-07-27
EPI_ISL_498495	ACT Pathology	Schwessinger Lab	Ashley Jones et al	https://www.gisaid.org	?	?	2020-07-27
EPI_ISL_498496	ACT Pathology	Schwessinger Lab	Ashley Jones et al	https://www.gisaid.org	?	?	2020-07-27
EPI_ISL_498497	ACT Pathology	Schwessinger Lab	Ashley Jones et al	https://www.gisaid.org	?	?	2020-07-27
EPI_ISL_498498	ACT Pathology	Schwessinger Lab	Ashley Jones et al	https://www.gisaid.org	?	?	2020-07-27
EPI_ISL_498499	ACT Pathology	Schwessinger Lab	Ashley Jones et al	https://www.gisaid.org	?	?	2020-07-27
EPI_ISL_498500	ACT Pathology	Schwessinger Lab	Ashley Jones et al	https://www.gisaid.org	?	?	2020-07-27
EPI_ISL_498501	ACT Pathology	Schwessinger Lab	Ashley Jones et al	https://www.gisaid.org	?	?	2020-07-27
EPI_ISL_498502	ACT Pathology	Schwessinger Lab	Ashley Jones et al	https://www.gisaid.org	?	?	2020-07-27
EPI_ISL_498503	ACT Pathology	Schwessinger Lab	Ashley Jones et al	https://www.gisaid.org	?	?	2020-07-27
EPI_ISL_498504	ACT Pathology	Schwessinger Lab	Ashley Jones et al	https://www.gisaid.org	?	?	2020-07-27
EPI_ISL_498505	ACT Pathology	Schwessinger Lab	Ashley Jones et al	https://www.gisaid.org	?	?	2020-07-27
EPI_ISL_498506	ACT Pathology	Schwessinger Lab	Ashley Jones et al	https://www.gisaid.org	?	?	2020-07-27
EPI_ISL_498507	ACT Pathology	Schwessinger Lab	Ashley Jones et al	https://www.gisaid.org	?	?	2020-07-27
EPI_ISL_498508	ACT Pathology	Schwessinger Lab	Ashley Jones et al	https://www.gisaid.org	?	?	2020-07-27
EPI_ISL_498509	ACT Pathology	Schwessinger Lab	Ashley Jones et al	https://www.gisaid.org	?	?	2020-07-27
EPI_ISL_498510	ACT Pathology	Schwessinger Lab	Ashley Jones et al	https://www.gisaid.org	?	?	2020-07-27
EPI_ISL_498511	ACT Pathology	Schwessinger Lab	Ashley Jones et al	https://www.gisaid.org	?	?	2020-07-27
EPI_ISL_498512	ACT Pathology	Schwessinger Lab	Ashley Jones et al	https://www.gisaid.org	?	?	2020-07-27
EPI_ISL_498513	ACT Pathology	Schwessinger Lab	Ashley Jones et al	https://www.gisaid.org	?	?	2020-07-27
EPI_ISL_498514	ACT Pathology	Schwessinger Lab	Ashley Jones et al	https://www.gisaid.org	?	?	2020-07-27
EPI_ISL_498515	ACT Pathology	Schwessinger Lab	Ashley Jones et al	https://www.gisaid.org	?	?	2020-07-27
EPI_ISL_498516	ACT Pathology	Schwessinger Lab	Ashley Jones et al	https://www.gisaid.org	?	?	2020-07-27
EPI_ISL_498517	ACT Pathology	Schwessinger Lab	Ashley Jones et al	https://www.gisaid.org	?	?	2020-07-27
EPI_ISL_498518	ACT Pathology	Schwessinger Lab	Ashley Jones et al	https://www.gisaid.org	?	?	2020-07-27
EPI_ISL_498519	ACT Pathology	Schwessinger Lab	Ashley Jones et al	https://www.gisaid.org	?	?	2020-07-27
EPI_ISL_498520	ACT Pathology	Schwessinger Lab	Ashley Jones et al	https://www.gisaid.org	?	?	2020-07-27
EPI_ISL_498521	ACT Pathology	Schwessinger Lab	Ashley Jones et al	https://www.gisaid.org	?	?	2020-07-27
EPI_ISL_498522	ACT Pathology	Schwessinger Lab	Ashley Jones et al	https://www.gisaid.org	?	?	2020-07-27
EPI_ISL_498523	ACT Pathology	Schwessinger Lab	Ashley Jones et al	https://www.gisaid.org	?	?	2020-07-27
EPI_ISL_498524	ACT Pathology	Schwessinger Lab	Ashley Jones et al	https://www.gisaid.org	?	?	2020-07-27
EPI_ISL_498525	ACT Pathology	Schwessinger Lab	Ashley Jones et al	https://www.gisaid.org	?	?	2020-07-27
EPI_ISL_498526	ACT Pathology	Schwessinger Lab	Ashley Jones et al	https://www.gisaid.org	?	?	2020-07-27
EPI_ISL_498527	ACT Pathology	Schwessinger Lab	Ashley Jones et al	https://www.gisaid.org	?	?	2020-07-27
EPI_ISL_498528	ACT Pathology	Schwessinger Lab	Ashley Jones et al	https://www.gisaid.org	?	?	2020-07-27
EPI_ISL_498529	ACT Pathology	Schwessinger Lab	Ashley Jones et al	https://www.gisaid.org	?	?	2020-07-27
EPI_ISL_498530	ACT Pathology	Schwessinger Lab	Ashley Jones et al	https://www.gisaid.org	?	?	2020-07-27
EPI_ISL_498531	ACT Pathology	Schwessinger Lab	Ashley Jones et al	https://www.gisaid.org	?	?	2020-07-27
EPI_ISL_498532	ACT Pathology	Schwessinger Lab	Ashley Jones et al	https://www.gisaid.org	?	?	2020-07-27
EPI_ISL_498533	ACT Pathology	Schwessinger Lab	Ashley Jones et al	https://www.gisaid.org	?	?	2020-07-27
EPI_ISL_498534	ACT Pathology	Schwessinger Lab	Ashley Jones et al	https://www.gisaid.org	?	?	2020-07-27
EPI_ISL_498535	ACT Pathology	Schwessinger Lab	Ashley Jones et al	https://www.gisaid.org	?	?	2020-07-27
EPI_ISL_498536	ACT Pathology	Schwessinger Lab	Ashley Jones et al	https://www.gisaid.org	?	?	2020-07-27
EPI_ISL_498537	ACT Pathology	Schwessinger Lab	Ashley Jones et al	https://www.gisaid.org	?	?	2020-07-27
EPI_ISL_498538	ACT Pathology	Schwessinger Lab	Ashley Jones et al	https://www.gisaid.org	?	?	2020-07-27
EPI_ISL_498539	ACT Pathology	Schwessinger Lab	Ashley Jones et al	https://www.gisaid.org	?	?	2020-07-27
EPI_ISL_498540	ACT Pathology	Schwessinger Lab	Ashley Jones et al	https://www.gisaid.org	?	?	2020-07-27
EPI_ISL_498541	ACT Pathology	Schwessinger Lab	Ashley Jones et al	https://www.gisaid.org	?	?	2020-07-27
EPI_ISL_498542	ACT Pathology	Schwessinger Lab	Ashley Jones et al	https://www.gisaid.org	?	?	2020-07-27
EPI_ISL_498543	ACT Pathology	Schwessinger Lab	Ashley Jones et al	https://www.gisaid.org	?	?	2020-07-27
EPI_ISL_498544	ACT Pathology	Schwessinger Lab	Ashley Jones et al	https://www.gisaid.org	?	?	2020-07-27
EPI_ISL_498545	ACT Pathology	Schwessinger Lab	Ashley Jones et al	https://www.gisaid.org	?	?	2020-07-27
EPI_ISL_498546	ACT Pathology	Schwessinger Lab	Ashley Jones et al	https://www.gisaid.org	?	?	2020-07-27
EPI_ISL_498547	ACT Pathology	Schwessinger Lab	Ashley Jones et al	https://www.gisaid.org	?	?	2020-07-27
EPI_ISL_498548	ACT Pathology	Schwessinger Lab	Ashley Jones et al	https://www.gisaid.org	?	?	2020-07-27
EPI_ISL_537286	Area of Virology, Serology and Virology Division (SAViD), New South Wales Health Pathology Randwick	Area of Virology, Serology and Virology Division (SAViD), New South Wales Health Pathology Randwick	Rawlinson et al	https://www.gisaid.org	?	?	2020-09-16
EPI_ISL_537287	Area of Virology, Serology and Virology Division (SAViD), New South Wales Health Pathology Randwick	Area of Virology, Serology and Virology Division (SAViD), New South Wales Health Pathology Randwick	Rawlinson et al	https://www.gisaid.org	?	?	2020-09-16
EPI_ISL_407893	Centre for Infectious Diseases and Microbiology Laboratory Services	NSW Health Pathology - Institute of Clinical Pathology and Medical Research; Westmead Hospital; University of Sydney	Eden J-S et al	https://www.gisaid.org	Revealing COVID-19 transmission in Australia by SARS-CoV-2 genome sequencing and agent-based modeling	https://www.nature.com/articles/s41591-020-1000-7	2020-02-06
EPI_ISL_408976	Centre for Infectious Diseases and Microbiology Laboratory Services	NSW Health Pathology - Institute of Clinical Pathology and Medical Research; Westmead Hospital; University of Sydney	Rockett R et al	https://www.gisaid.org	Revealing COVID-19 transmission in Australia by SARS-CoV-2 genome sequencing and agent-based modeling	https://www.nature.com/articles/s41591-020-1000-7	2020-02-11
EPI_ISL_408977	Serology, Virology and OTDS Laboratories (SAViD), NSW Health Pathology Randwick	NSW Health Pathology - Institute of Clinical Pathology and Medical Research; Centre for Infectious Diseases and Microbiology Laboratory Services; Westmead Hospital; University of Sydney	Eden J-S et al	https://www.gisaid.org	Revealing COVID-19 transmission in Australia by SARS-CoV-2 genome sequencing and agent-based modeling	https://www.nature.com/articles/s41591-020-1000-7	2020-02-11
EPI_ISL_417030	Centre for Infectious Diseases and Microbiology Laboratory Services	NSW Health Pathology - Institute of Clinical Pathology and Medical Research; Westmead Hospital; University of Sydney	Eden J-S et al	https://www.gisaid.org	Revealing COVID-19 transmission in Australia by SARS-CoV-2 genome sequencing and agent-based modeling	https://www.nature.com/articles/s41591-020-1000-7	2020-03-24
EPI_ISL_412975	Centre for Infectious Diseases and Microbiology Laboratory Services	NSW Health Pathology - Institute of Clinical Pathology and Medical Research; Westmead Hospital; University of Sydney	Eden J-S et al	https://www.gisaid.org	Revealing COVID-19 transmission in Australia by SARS-CoV-2 genome sequencing and agent-based modeling	https://www.nature.com/articles/s41591-020-1000-7	2020-03-02
EPI_ISL_413213	Centre for Infectious Diseases and Microbiology Laboratory Services	NSW Health Pathology - Institute of Clinical Pathology and Medical Research; Westmead Hospital; University of Sydney	Eden J-S et al	https://www.gisaid.org	Revealing COVID-19 transmission in Australia by SARS-CoV-2 genome sequencing and agent-based modeling	https://www.nature.com/articles/s41591-020-1000-7	2020-03-04
EPI_ISL_413214	Centre for Infectious Diseases and Microbiology Laboratory Services	NSW Health Pathology - Institute of Clinical Pathology and Medical Research; Westmead Hospital; University of Sydney	Eden J-S et al	https://www.gisaid.org	Revealing COVID-19 transmission in Australia by SARS-CoV-2 genome sequencing and agent-based modeling	https://www.nature.com/articles/s41591-020-1000-7	2020-03-04
EPI_ISL_413594	Centre for Infectious Diseases and Microbiology Laboratory Services	NSW Health Pathology - Institute of Clinical Pathology and Medical Research; Westmead Hospital; University of Sydney	Rockett R et al	https://www.gisaid.org	Revealing COVID-19 transmission in Australia by SARS-CoV-2 genome sequencing and agent-based modeling	https://www.nature.com/articles/s41591-020-1000-7	2020-03-08
EPI_ISL_413595	Centre for Infectious Diseases and Microbiology Laboratory Services	NSW Health Pathology - Institute of Clinical Pathology and Medical Research; Westmead Hospital; University of Sydney	Rockett R et al	https://www.gisaid.org	Revealing COVID-19 transmission in Australia by SARS-CoV-2 genome sequencing and agent-based modeling	https://www.nature.com/articles/s41591-020-1000-7	2020-03-08
EPI_ISL_413596	Centre for Infectious Diseases and Microbiology - Public Health	NSW Health Pathology - Institute of Clinical Pathology and Medical Research; Westmead Hospital; University of Sydney	Rockett R et al	https://www.gisaid.org	Revealing COVID-19 transmission in Australia by SARS-CoV-2 genome sequencing and agent-based modeling	https://www.nature.com/articles/s41591-020-1000-7	2020-03-08
EPI_ISL_427722	Centre for Infectious Diseases and Microbiology Public Health	NSW Health Pathology - Institute of Clinical Pathology and Medical Research; Westmead Hospital; University of Sydney	Draper J et al	https://www.gisaid.org	Revealing COVID-19 transmission in Australia by SARS-CoV-2 genome sequencing and agent-based modeling	https://www.nature.com/articles/s41591-020-1000-7	2020-04-19
EPI_ISL_427717	ACT Pathology, The Canberra Hospital	NSW Health Pathology - Institute of Clinical Pathology and Medical Research; Westmead Hospital; University of Sydney	Sim E et al	https://www.gisaid.org	Revealing COVID-19 transmission in Australia by SARS-CoV-2 genome sequencing and agent-based modeling	https://www.nature.com/articles/s41591-020-1000-7	2020-04-19
EPI_ISL_427656	Centre for Infectious Diseases and Microbiology Public Health	NSW Health Pathology - Institute of Clinical Pathology and Medical Research; Westmead Hospital; University of Sydney	Bachmann N et al	https://www.gisaid.org	Revealing COVID-19 transmission in Australia by SARS-CoV-2 genome sequencing and agent-based modeling	https://www.nature.com/articles/s41591-020-1000-7	2020-04-19
EPI_ISL_427657	Centre for Infectious Diseases and Microbiology Public Health	NSW Health Pathology - Institute of Clinical Pathology and Medical Research; Westmead Hospital; University of Sydney	Rockett R et al	https://www.gisaid.org	Revealing COVID-19 transmission in Australia by SARS-CoV-2 genome sequencing and agent-based modeling	https://www.nature.com/articles/s41591-020-1000-7	2020-04-19
EPI_ISL_427677	Centre for Infectious Diseases and Microbiology Public Health	NSW Health Pathology - Institute of Clinical Pathology and Medical Research; Westmead Hospital; University of Sydney	Lam C et al	https://www.gisaid.org	Revealing COVID-19 transmission in Australia by SARS-CoV-2 genome sequencing and agent-based modeling	https://www.nature.com/articles/s41591-020-1000-7	2020-04-19
EPI_ISL_427686	Centre for Infectious Diseases and Microbiology Public Health	NSW Health Pathology - Institute of Clinical Pathology and Medical Research; Westmead Hospital; University of Sydney	Gray K et al	https://www.gisaid.org	Revealing COVID-19 transmission in Australia by SARS-CoV-2 genome sequencing and agent-based modeling	https://www.nature.com/articles/s41591-020-1000-7	2020-04-19
EPI_ISL_427748	Centre for Infectious Diseases and Microbiology Public Health	NSW Health Pathology - Institute of Clinical Pathology and Medical Research; Westmead Hospital; University of Sydney	Timms V et al	https://www.gisaid.org	Revealing COVID-19 transmission in Australia by SARS-CoV-2 genome sequencing and agent-based modeling	https://www.nature.com/articles/s41591-020-1000-7	2020-04-19
EPI_ISL_427772	Centre for Infectious Diseases and Microbiology Public Health	NSW Health Pathology - Institute of Clinical Pathology and Medical Research; Westmead Hospital; University of Sydney	Gall M et al	https://www.gisaid.org	Revealing COVID-19 transmission in Australia by SARS-CoV-2 genome sequencing and agent-based modeling	https://www.nature.com/articles/s41591-020-1000-7	2020-04-19
EPI_ISL_427804	Centre for Infectious Diseases and Microbiology Public Health	NSW Health Pathology - Institute of Clinical Pathology and Medical Research; Westmead Hospital; University of Sydney	Arnott A et al	https://www.gisaid.org	Revealing COVID-19 transmission in Australia by SARS-CoV-2 genome sequencing and agent-based modeling	https://www.nature.com/articles/s41591-020-1000-7	2020-04-19
EPI_ISL_427754	Centre for Infectious Diseases and Microbiology Public Health	NSW Health Pathology - Institute of Clinical Pathology and Medical Research; Westmead Hospital; University of Sydney	Sadsad R et al	https://www.gisaid.org	Revealing COVID-19 transmission in Australia by SARS-CoV-2 genome sequencing and agent-based modeling	https://www.nature.com/articles/s41591-020-1000-7	2020-04-19
EPI_ISL_413597	Centre for Infectious Diseases and Microbiology- Public Health	NSW Health Pathology - Institute of Clinical Pathology and Medical Research; Westmead Hospital; University of Sydney	Lam C et al	https://www.gisaid.org	Revealing COVID-19 transmission in Australia by SARS-CoV-2 genome sequencing and agent-based modeling	https://www.nature.com/articles/s41591-020-1000-7	2020-03-08
EPI_ISL_427741	Centre for Infectious Diseases and Microbiology Public Health	NSW Health Pathology - Institute of Clinical Pathology and Medical Research; Westmead Hospital; University of Sydney	Draper J et al	https://www.gisaid.org	Revealing COVID-19 transmission in Australia by SARS-CoV-2 genome sequencing and agent-based modeling	https://www.nature.com/articles/s41591-020-1000-7	2020-04-19
EPI_ISL_427661	Centre for Infectious Diseases and Microbiology Public Health	NSW Health Pathology - Institute of Clinical Pathology and Medical Research; Westmead Hospital; University of Sydney	Sim E et al	https://www.gisaid.org	Revealing COVID-19 transmission in Australia by SARS-CoV-2 genome sequencing and agent-based modeling	https://www.nature.com/articles/s41591-020-1000-7	2020-04-19
EPI_ISL_427666	Centre for Infectious Diseases and Microbiology Public Health	NSW Health Pathology - Institute of Clinical Pathology and Medical Research; Westmead Hospital; University of Sydney	Bachmann N et al	https://www.gisaid.org	Revealing COVID-19 transmission in Australia by SARS-CoV-2 genome sequencing and agent-based modeling	https://www.nature.com/articles/s41591-020-1000-7	2020-04-19
EPI_ISL_427728	Centre for Infectious Diseases and Microbiology Public Health	NSW Health Pathology - Institute of Clinical Pathology and Medical Research; Westmead Hospital; University of Sydney	Rockett R et al	https://www.gisaid.org	Revealing COVID-19 transmission in Australia by SARS-CoV-2 genome sequencing and agent-based modeling	https://www.nature.com/articles/s41591-020-1000-7	2020-04-19
EPI_ISL_427724	Centre for Infectious Diseases and Microbiology Public Health	NSW Health Pathology - Institute of Clinical Pathology and Medical Research; Westmead Hospital; University of Sydney	Lam C et al	https://www.gisaid.org	Revealing COVID-19 transmission in Australia by SARS-CoV-2 genome sequencing and agent-based modeling	https://www.nature.com/articles/s41591-020-1000-7	2020-04-19
EPI_ISL_427696	Centre for Infectious Diseases and Microbiology Public Health	NSW Health Pathology - Institute of Clinical Pathology and Medical Research; Westmead Hospital; University of Sydney	Gray K et al	https://www.gisaid.org	Revealing COVID-19 transmission in Australia by SARS-CoV-2 genome sequencing and agent-based modeling	https://www.nature.com/articles/s41591-020-1000-7	2020-04-19
EPI_ISL_427698	Centre for Infectious Diseases and Microbiology Public Health	NSW Health Pathology - Institute of Clinical Pathology and Medical Research; Westmead Hospital; University of Sydney	Timms V et al	https://www.gisaid.org	Revealing COVID-19 transmission in Australia by SARS-CoV-2 genome sequencing and agent-based modeling	https://www.nature.com/articles/s41591-020-1000-7	2020-04-19
EPI_ISL_427756	Centre for Infectious Diseases and Microbiology Public Health	NSW Health Pathology - Institute of Clinical Pathology and Medical Research; Westmead Hospital; University of Sydney	Gall M et al	https://www.gisaid.org	Revealing COVID-19 transmission in Australia by SARS-CoV-2 genome sequencing and agent-based modeling	https://www.nature.com/articles/s41591-020-1000-7	2020-04-19
EPI_ISL_427693	Centre for Infectious Diseases and Microbiology Public Health	NSW Health Pathology - Institute of Clinical Pathology and Medical Research; Westmead Hospital; University of Sydney	Arnott A et al	https://www.gisaid.org	Revealing COVID-19 transmission in Australia by SARS-CoV-2 genome sequencing and agent-based modeling	https://www.nature.com/articles/s41591-020-1000-7	2020-04-19
EPI_ISL_427669	Centre for Infectious Diseases and Microbiology Public Health	NSW Health Pathology - Institute of Clinical Pathology and Medical Research; Westmead Hospital; University of Sydney	Sadsad R et al	https://www.gisaid.org	Revealing COVID-19 transmission in Australia by SARS-CoV-2 genome sequencing and agent-based modeling	https://www.nature.com/articles/s41591-020-1000-7	2020-04-19
EPI_ISL_413598	Centre for Infectious Diseases and Microbiology - Public Health	NSW Health Pathology - Institute of Clinical Pathology and Medical Research; Westmead Hospital; University of Sydney	Gray K et al	https://www.gisaid.org	Revealing COVID-19 transmission in Australia by SARS-CoV-2 genome sequencing and agent-based modeling	https://www.nature.com/articles/s41591-020-1000-7	2020-03-08
EPI_ISL_427679	Centre for Infectious Diseases and Microbiology Public Health	NSW Health Pathology - Institute of Clinical Pathology and Medical Research; Westmead Hospital; University of Sydney	Draper J et al	https://www.gisaid.org	Revealing COVID-19 transmission in Australia by SARS-CoV-2 genome sequencing and agent-based modeling	https://www.nature.com/articles/s41591-020-1000-7	2020-04-19
EPI_ISL_427688	Centre for Infectious Diseases and Microbiology Public Health	NSW Health Pathology - Institute of Clinical Pathology and Medical Research; Westmead Hospital; University of Sydney	Sim E et al	https://www.gisaid.org	Revealing COVID-19 transmission in Australia by SARS-CoV-2 genome sequencing and agent-based modeling	https://www.nature.com/articles/s41591-020-1000-7	2020-04-19
EPI_ISL_427778	Centre for Infectious Diseases and Microbiology Public Health	NSW Health Pathology - Institute of Clinical Pathology and Medical Research; Westmead Hospital; University of Sydney	Bachmann N et al	https://www.gisaid.org	Revealing COVID-19 transmission in Australia by SARS-CoV-2 genome sequencing and agent-based modeling	https://www.nature.com/articles/s41591-020-1000-7	2020-04-19
EPI_ISL_427780	Centre for Infectious Diseases and Microbiology Public Health	NSW Health Pathology - Institute of Clinical Pathology and Medical Research; Westmead Hospital; University of Sydney	Rockett R et al	https://www.gisaid.org	Revealing COVID-19 transmission in Australia by SARS-CoV-2 genome sequencing and agent-based modeling	https://www.nature.com/articles/s41591-020-1000-7	2020-04-19
EPI_ISL_427782	Centre for Infectious Diseases and Microbiology Public Health	NSW Health Pathology - Institute of Clinical Pathology and Medical Research; Westmead Hospital; University of Sydney	Lam C et al	https://www.gisaid.org	Revealing COVID-19 transmission in Australia by SARS-CoV-2 genome sequencing and agent-based modeling	https://www.nature.com/articles/s41591-020-1000-7	2020-04-19
EPI_ISL_427785	Centre for Infectious Diseases and Microbiology Public Health	NSW Health Pathology - Institute of Clinical Pathology and Medical Research; Westmead Hospital; University of Sydney	Gray K et al	https://www.gisaid.org	Revealing COVID-19 transmission in Australia by SARS-CoV-2 genome sequencing and agent-based modeling	https://www.nature.com/articles/s41591-020-1000-7	2020-04-19
EPI_ISL_427794	Centre for Infectious Diseases and Microbiology Public Health	NSW Health Pathology - Institute of Clinical Pathology and Medical Research; Westmead Hospital; University of Sydney	Timms V et al	https://www.gisaid.org	Revealing COVID-19 transmission in Australia by SARS-CoV-2 genome sequencing and agent-based modeling	https://www.nature.com/articles/s41591-020-1000-7	2020-04-19
EPI_ISL_427808	Centre for Infectious Diseases and Microbiology Public Health	NSW Health Pathology - Institute of Clinical Pathology and Medical Research; Westmead Hospital; University of Sydney	Gall M et al	https://www.gisaid.org	Revealing COVID-19 transmission in Australia by SARS-CoV-2 genome sequencing and agent-based modeling	https://www.nature.com/articles/s41591-020-1000-7	2020-04-19
EPI_ISL_427689	Centre for Infectious Diseases and Microbiology Public Health	NSW Health Pathology - Institute of Clinical Pathology and Medical Research; Westmead Hospital; University of Sydney	Arnott A et al	https://www.gisaid.org	Revealing COVID-19 transmission in Australia by SARS-CoV-2 genome sequencing and agent-based modeling	https://www.nature.com/articles/s41591-020-1000-7	2020-04-19
EPI_ISL_427760	Centre for Infectious Diseases and Microbiology Public Health	NSW Health Pathology - Institute of Clinical Pathology and Medical Research; Westmead Hospital; University of Sydney	Sadsad R et al	https://www.gisaid.org	Revealing COVID-19 transmission in Australia by SARS-CoV-2 genome sequencing and agent-based modeling	https://www.nature.com/articles/s41591-020-1000-7	2020-04-19
EPI_ISL_413599	Centre for Infectious Diseases and Microbiology - Public Health	NSW Health Pathology - Institute of Clinical Pathology and Medical Research; Westmead Hospital; University of Sydney	Timms et al	https://www.gisaid.org	Revealing COVID-19 transmission in Australia by SARS-CoV-2 genome sequencing and agent-based modeling	https://www.nature.com/articles/s41591-020-1000-7	2020-03-08
EPI_ISL_427768	Centre for Infectious Diseases and Microbiology Public Health	NSW Health Pathology - Institute of Clinical Pathology and Medical Research; Westmead Hospital; University of Sydney	Draper J et al	https://www.gisaid.org	Revealing COVID-19 transmission in Australia by SARS-CoV-2 genome sequencing and agent-based modeling	https://www.nature.com/articles/s41591-020-1000-7	2020-04-19
EPI_ISL_427783	Centre for Infectious Diseases and Microbiology Public Health	NSW Health Pathology - Institute of Clinical Pathology and Medical Research; Westmead Hospital; University of Sydney	Sim E et al	https://www.gisaid.org	Revealing COVID-19 transmission in Australia by SARS-CoV-2 genome sequencing and agent-based modeling	https://www.nature.com/articles/s41591-020-1000-7	2020-04-19
EPI_ISL_427787	Centre for Infectious Diseases and Microbiology Public Health	NSW Health Pathology - Institute of Clinical Pathology and Medical Research; Westmead Hospital; University of Sydney	Bachmann N et al	https://www.gisaid.org	Revealing COVID-19 transmission in Australia by SARS-CoV-2 genome sequencing and agent-based modeling	https://www.nature.com/articles/s41591-020-1000-7	2020-04-19
EPI_ISL_427791	Centre for Infectious Diseases and Microbiology Public Health	NSW Health Pathology - Institute of Clinical Pathology and Medical Research; Westmead Hospital; University of Sydney	Rockett R et al	https://www.gisaid.org	Revealing COVID-19 transmission in Australia by SARS-CoV-2 genome sequencing and agent-based modeling	https://www.nature.com/articles/s41591-020-1000-7	2020-04-19
EPI_ISL_427742	Centre for Infectious Diseases and Microbiology Public Health	NSW Health Pathology - Institute of Clinical Pathology and Medical Research; Westmead Hospital; University of Sydney	Lam C et al	https://www.gisaid.org	Revealing COVID-19 transmission in Australia by SARS-CoV-2 genome sequencing and agent-based modeling	https://www.nature.com/articles/s41591-020-1000-7	2020-04-19
EPI_ISL_427673	Centre for Infectious Diseases and Microbiology Public Health	NSW Health Pathology - Institute of Clinical Pathology and Medical Research; Westmead Hospital; University of Sydney	Gray K et al	https://www.gisaid.org	Revealing COVID-19 transmission in Australia by SARS-CoV-2 genome sequencing and agent-based modeling	https://www.nature.com/articles/s41591-020-1000-7	2020-04-19
EPI_ISL_427692	Centre for Infectious Diseases and Microbiology Public Health	NSW Health Pathology - Institute of Clinical Pathology and Medical Research; Westmead Hospital; University of Sydney	Timms V et al	https://www.gisaid.org	Revealing COVID-19 transmission in Australia by SARS-CoV-2 genome sequencing and agent-based modeling	https://www.nature.com/articles/s41591-020-1000-7	2020-04-19
EPI_ISL_427700	Centre for Infectious Diseases and Microbiology Public Health	NSW Health Pathology - Institute of Clinical Pathology and Medical Research; Westmead Hospital; University of Sydney	Gall M et al	https://www.gisaid.org	Revealing COVID-19 transmission in Australia by SARS-CoV-2 genome sequencing and agent-based modeling	https://www.nature.com/articles/s41591-020-1000-7	2020-04-19
EPI_ISL_427761	Centre for Infectious Diseases and Microbiology Public Health	NSW Health Pathology - Institute of Clinical Pathology and Medical Research; Westmead Hospital; University of Sydney	Arnott A et al	https://www.gisaid.org	Revealing COVID-19 transmission in Australia by SARS-CoV-2 genome sequencing and agent-based modeling	https://www.nature.com/articles/s41591-020-1000-7	2020-04-19
EPI_ISL_427795	Centre for Infectious Diseases and Microbiology Public Health	NSW Health Pathology - Institute of Clinical Pathology and Medical Research; Westmead Hospital; University of Sydney	Sadsad R et al	https://www.gisaid.org	Revealing COVID-19 transmission in Australia by SARS-CoV-2 genome sequencing and agent-based modeling	https://www.nature.com/articles/s41591-020-1000-7	2020-04-19
EPI_ISL_413600	Centre for Infectious Diseases and Microbiology - Public Health	NSW Health Pathology - Institute of Clinical Pathology and Medical Research; Westmead Hospital; University of Sydney	Gall et al	https://www.gisaid.org	Revealing COVID-19 transmission in Australia by SARS-CoV-2 genome sequencing and agent-based modeling	https://www.nature.com/articles/s41591-020-1000-7	2020-03-08
EPI_ISL_427799	Centre for Infectious Diseases and Microbiology Public Health	NSW Health Pathology - Institute of Clinical Pathology and Medical Research; Westmead Hospital; University of Sydney	Draper J et al	https://www.gisaid.org	Revealing COVID-19 transmission in Australia by SARS-CoV-2 genome sequencing and agent-based modeling	https://www.nature.com/articles/s41591-020-1000-7	2020-04-19
EPI_ISL_427802	Centre for Infectious Diseases and Microbiology Public Health	NSW Health Pathology - Institute of Clinical Pathology and Medical Research; Westmead Hospital; University of Sydney	Sim E et al	https://www.gisaid.org	Revealing COVID-19 transmission in Australia by SARS-CoV-2 genome sequencing and agent-based modeling	https://www.nature.com/articles/s41591-020-1000-7	2020-04-19
EPI_ISL_427749	Centre for Infectious Diseases and Microbiology Public Health	NSW Health Pathology - Institute of Clinical Pathology and Medical Research; Westmead Hospital; University of Sydney	Bachmann N et al	https://www.gisaid.org	Revealing COVID-19 transmission in Australia by SARS-CoV-2 genome sequencing and agent-based modeling	https://www.nature.com/articles/s41591-020-1000-7	2020-04-19
EPI_ISL_427737	Centre for Infectious Diseases and Microbiology Public Health	NSW Health Pathology - Institute of Clinical Pathology and Medical Research; Westmead Hospital; University of Sydney	Rockett R et al	https://www.gisaid.org	Revealing COVID-19 transmission in Australia by SARS-CoV-2 genome sequencing and agent-based modeling	https://www.nature.com/articles/s41591-020-1000-7	2020-04-19
EPI_ISL_427738	Centre for Infectious Diseases and Microbiology Public Health	NSW Health Pathology - Institute of Clinical Pathology and Medical Research; Westmead Hospital; University of Sydney	Lam C et al	https://www.gisaid.org	Revealing COVID-19 transmission in Australia by SARS-CoV-2 genome sequencing and agent-based modeling	https://www.nature.com/articles/s41591-020-1000-7	2020-04-19
EPI_ISL_427708	Centre for Infectious Diseases and Microbiology Public Health	NSW Health Pathology - Institute of Clinical Pathology and Medical Research; Westmead Hospital; University of Sydney	Gray K et al	https://www.gisaid.org	Revealing COVID-19 transmission in Australia by SARS-CoV-2 genome sequencing and agent-based modeling	https://www.nature.com/articles/s41591-020-1000-7	2020-04-19
EPI_ISL_427682	Centre for Infectious Diseases and Microbiology Public Health	NSW Health Pathology - Institute of Clinical Pathology and Medical Research; Westmead Hospital; University of Sydney	Timms V et al	https://www.gisaid.org	Revealing COVID-19 transmission in Australia by SARS-CoV-2 genome sequencing and agent-based modeling	https://www.nature.com/articles/s41591-020-1000-7	2020-04-19
EPI_ISL_427764	Centre for Infectious Diseases and Microbiology Public Health	NSW Health Pathology - Institute of Clinical Pathology and Medical Research; Westmead Hospital; University of Sydney	Gall M et al	https://www.gisaid.org	Revealing COVID-19 transmission in Australia by SARS-CoV-2 genome sequencing and agent-based modeling	https://www.nature.com/articles/s41591-020-1000-7	2020-04-19
EPI_ISL_427683	Centre for Infectious Diseases and Microbiology Public Health	NSW Health Pathology - Institute of Clinical Pathology and Medical Research; Westmead Hospital; University of Sydney	Arnott A et al	https://www.gisaid.org	Revealing COVID-19 transmission in Australia by SARS-CoV-2 genome sequencing and agent-based modeling	https://www.nature.com/articles/s41591-020-1000-7	2020-04-19
EPI_ISL_427775	Centre for Infectious Diseases and Microbiology Public Health	NSW Health Pathology - Institute of Clinical Pathology and Medical Research; Westmead Hospital; University of Sydney	Sadsad R et al	https://www.gisaid.org	Revealing COVID-19 transmission in Australia by SARS-CoV-2 genome sequencing and agent-based modeling	https://www.nature.com/articles/s41591-020-1000-7	2020-04-19
EPI_ISL_417383	Centre for Infectious Diseases and Microbiology Public Health	NSW Health Pathology - Institute of Clinical Pathology and Medical Research; Westmead Hospital; University of Sydney	Rockett R et al	https://www.gisaid.org	Revealing COVID-19 transmission in Australia by SARS-CoV-2 genome sequencing and agent-based modeling	https://www.nature.com/articles/s41591-020-1000-7	2020-03-25
EPI_ISL_427796	Centre for Infectious Diseases and Microbiology Public Health	NSW Health Pathology - Institute of Clinical Pathology and Medical Research; Westmead Hospital; University of Sydney	Draper J et al	https://www.gisaid.org	Revealing COVID-19 transmission in Australia by SARS-CoV-2 genome sequencing and agent-based modeling	https://www.nature.com/articles/s41591-020-1000-7	2020-04-19
EPI_ISL_427721	ACT Pathology, The Canberra Hospital	NSW Health Pathology - Institute of Clinical Pathology and Medical Research; Westmead Hospital; University of Sydney	Sim E et al	https://www.gisaid.org	Revealing COVID-19 transmission in Australia by SARS-CoV-2 genome sequencing and agent-based modeling	https://www.nature.com/articles/s41591-020-1000-7	2020-04-19
EPI_ISL_427648	Centre for Infectious Diseases and Microbiology Public Health	NSW Health Pathology - Institute of Clinical Pathology and Medical Research; Westmead Hospital; University of Sydney	Bachmann N et al	https://www.gisaid.org	Revealing COVID-19 transmission in Australia by SARS-CoV-2 genome sequencing and agent-based modeling	https://www.nature.com/articles/s41591-020-1000-7	2020-04-19
EPI_ISL_427653	Centre for Infectious Diseases and Microbiology Public Health	NSW Health Pathology - Institute of Clinical Pathology and Medical Research; Westmead Hospital; University of Sydney	Rockett R et al	https://www.gisaid.org	Revealing COVID-19 transmission in Australia by SARS-CoV-2 genome sequencing and agent-based modeling	https://www.nature.com/articles/s41591-020-1000-7	2020-04-19
EPI_ISL_427652	Centre for Infectious Diseases and Microbiology Public Health	NSW Health Pathology - Institute of Clinical Pathology and Medical Research; Westmead Hospital; University of Sydney	Lam C et al	https://www.gisaid.org	Revealing COVID-19 transmission in Australia by SARS-CoV-2 genome sequencing and agent-based modeling	https://www.nature.com/articles/s41591-020-1000-7	2020-04-19
EPI_ISL_427647	Centre for Infectious Diseases and Microbiology Public Health	NSW Health Pathology - Institute of Clinical Pathology and Medical Research; Westmead Hospital; University of Sydney	Gray K et al	https://www.gisaid.org	Revealing COVID-19 transmission in Australia by SARS-CoV-2 genome sequencing and agent-based modeling	https://www.nature.com/articles/s41591-020-1000-7	2020-04-19
EPI_ISL_427719	ACT Pathology, The Canberra Hospital	NSW Health Pathology - Institute of Clinical Pathology and Medical Research; Westmead Hospital; University of Sydney	Timms V et al	https://www.gisaid.org	Revealing COVID-19 transmission in Australia by SARS-CoV-2 genome sequencing and agent-based modeling	https://www.nature.com/articles/s41591-020-1000-7	2020-04-19
EPI_ISL_427674	Centre for Infectious Diseases and Microbiology Public Health	NSW Health Pathology - Institute of Clinical Pathology and Medical Research; Westmead Hospital; University of Sydney	Gall M et al	https://www.gisaid.org	Revealing COVID-19 transmission in Australia by SARS-CoV-2 genome sequencing and agent-based modeling	https://www.nature.com/articles/s41591-020-1000-7	2020-04-19
EPI_ISL_427735	Centre for Infectious Diseases and Microbiology Public Health	NSW Health Pathology - Institute of Clinical Pathology and Medical Research; Westmead Hospital; University of Sydney	Arnott A et al	https://www.gisaid.org	Revealing COVID-19 transmission in Australia by SARS-CoV-2 genome sequencing and agent-based modeling	https://www.nature.com/articles/s41591-020-1000-7	2020-04-19
EPI_ISL_427781	Centre for Infectious Diseases and Microbiology Public Health	NSW Health Pathology - Institute of Clinical Pathology and Medical Research; Westmead Hospital; University of Sydney	Sadsad R et al	https://www.gisaid.org	Revealing COVID-19 transmission in Australia by SARS-CoV-2 genome sequencing and agent-based modeling	https://www.nature.com/articles/s41591-020-1000-7	2020-04-19
EPI_ISL_427784	Centre for Infectious Diseases and Microbiology Public Health	NSW Health Pathology - Institute of Clinical Pathology and Medical Research; Westmead Hospital; University of Sydney	Draper J et al	https://www.gisaid.org	Revealing COVID-19 transmission in Australia by SARS-CoV-2 genome sequencing and agent-based modeling	https://www.nature.com/articles/s41591-020-1000-7	2020-04-19
EPI_ISL_427788	Centre for Infectious Diseases and Microbiology Public Health	NSW Health Pathology - Institute of Clinical Pathology and Medical Research; Westmead Hospital; University of Sydney	Sim E et al	https://www.gisaid.org	Revealing COVID-19 transmission in Australia by SARS-CoV-2 genome sequencing and agent-based modeling	https://www.nature.com/articles/s41591-020-1000-7	2020-04-19
EPI_ISL_427758	Centre for Infectious Diseases and Microbiology Public Health	NSW Health Pathology - Institute of Clinical Pathology and Medical Research; Westmead Hospital; University of Sydney	Bachmann N et al	https://www.gisaid.org	Revealing COVID-19 transmission in Australia by SARS-CoV-2 genome sequencing and agent-based modeling	https://www.nature.com/articles/s41591-020-1000-7	2020-04-19
EPI_ISL_427789	Centre for Infectious Diseases and Microbiology Public Health	NSW Health Pathology - Institute of Clinical Pathology and Medical Research; Westmead Hospital; University of Sydney	Rockett R et al	https://www.gisaid.org	Revealing COVID-19 transmission in Australia by SARS-CoV-2 genome sequencing and agent-based modeling	https://www.nature.com/articles/s41591-020-1000-7	2020-04-19
EPI_ISL_427715	Centre for Infectious Diseases and Microbiology Public Health	NSW Health Pathology - Institute of Clinical Pathology and Medical Research; Westmead Hospital; University of Sydney	Lam C et al	https://www.gisaid.org	Revealing COVID-19 transmission in Australia by SARS-CoV-2 genome sequencing and agent-based modeling	https://www.nature.com/articles/s41591-020-1000-7	2020-04-19
EPI_ISL_427731	Centre for Infectious Diseases and Microbiology Public Health	NSW Health Pathology - Institute of Clinical Pathology and Medical Research; Westmead Hospital; University of Sydney	Gray K et al	https://www.gisaid.org	Revealing COVID-19 transmission in Australia by SARS-CoV-2 genome sequencing and agent-based modeling	https://www.nature.com/articles/s41591-020-1000-7	2020-04-19
EPI_ISL_427771	Centre for Infectious Diseases and Microbiology Public Health	NSW Health Pathology - Institute of Clinical Pathology and Medical Research; Westmead Hospital; University of Sydney	Timms V et al	https://www.gisaid.org	Revealing COVID-19 transmission in Australia by SARS-CoV-2 genome sequencing and agent-based modeling	https://www.nature.com/articles/s41591-020-1000-7	2020-04-19
EPI_ISL_427697	Centre for Infectious Diseases and Microbiology Public Health	NSW Health Pathology - Institute of Clinical Pathology and Medical Research; Westmead Hospital; University of Sydney	Gall M et al	https://www.gisaid.org	Revealing COVID-19 transmission in Australia by SARS-CoV-2 genome sequencing and agent-based modeling	https://www.nature.com/articles/s41591-020-1000-7	2020-04-19
EPI_ISL_427739	Centre for Infectious Diseases and Microbiology Public Health	NSW Health Pathology - Institute of Clinical Pathology and Medical Research; Westmead Hospital; University of Sydney	Arnott A et al	https://www.gisaid.org	Revealing COVID-19 transmission in Australia by SARS-CoV-2 genome sequencing and agent-based modeling	https://www.nature.com/articles/s41591-020-1000-7	2020-04-19
EPI_ISL_427779	Centre for Infectious Diseases and Microbiology Public Health	NSW Health Pathology - Institute of Clinical Pathology and Medical Research; Westmead Hospital; University of Sydney	Sadsad R et al	https://www.gisaid.org	Revealing COVID-19 transmission in Australia by SARS-CoV-2 genome sequencing and agent-based modeling	https://www.nature.com/articles/s41591-020-1000-7	2020-04-19
EPI_ISL_427676	Centre for Infectious Diseases and Microbiology Public Health	NSW Health Pathology - Institute of Clinical Pathology and Medical Research; Westmead Hospital; University of Sydney	Draper J et al	https://www.gisaid.org	Revealing COVID-19 transmission in Australia by SARS-CoV-2 genome sequencing and agent-based modeling	https://www.nature.com/articles/s41591-020-1000-7	2020-04-19
EPI_ISL_427743	Centre for Infectious Diseases and Microbiology Public Health	NSW Health Pathology - Institute of Clinical Pathology and Medical Research; Westmead Hospital; University of Sydney	Sim E et al	https://www.gisaid.org	Revealing COVID-19 transmission in Australia by SARS-CoV-2 genome sequencing and agent-based modeling	https://www.nature.com/articles/s41591-020-1000-7	2020-04-19
EPI_ISL_427801	Centre for Infectious Diseases and Microbiology Public Health	NSW Health Pathology - Institute of Clinical Pathology and Medical Research; Westmead Hospital; University of Sydney	Rockett R et al	https://www.gisaid.org	Revealing COVID-19 transmission in Australia by SARS-CoV-2 genome sequencing and agent-based modeling	https://www.nature.com/articles/s41591-020-1000-7	2020-04-19
EPI_ISL_427668	Centre for Infectious Diseases and Microbiology Public Health	NSW Health Pathology - Institute of Clinical Pathology and Medical Research; Westmead Hospital; University of Sydney	Lam C et al	https://www.gisaid.org	Revealing COVID-19 transmission in Australia by SARS-CoV-2 genome sequencing and agent-based modeling	https://www.nature.com/articles/s41591-020-1000-7	2020-04-19
EPI_ISL_427687	Centre for Infectious Diseases and Microbiology Public Health	NSW Health Pathology - Institute of Clinical Pathology and Medical Research; Westmead Hospital; University of Sydney	Gray K et al	https://www.gisaid.org	Revealing COVID-19 transmission in Australia by SARS-CoV-2 genome sequencing and agent-based modeling	https://www.nature.com/articles/s41591-020-1000-7	2020-04-19
EPI_ISL_427734	Centre for Infectious Diseases and Microbiology Public Health	NSW Health Pathology - Institute of Clinical Pathology and Medical Research; Westmead Hospital; University of Sydney	Timms V et al	https://www.gisaid.org	Revealing COVID-19 transmission in Australia by SARS-CoV-2 genome sequencing and agent-based modeling	https://www.nature.com/articles/s41591-020-1000-7	2020-04-19
EPI_ISL_427667	Centre for Infectious Diseases and Microbiology Public Health	NSW Health Pathology - Institute of Clinical Pathology and Medical Research; Westmead Hospital; University of Sydney	Gall M et al	https://www.gisaid.org	Revealing COVID-19 transmission in Australia by SARS-CoV-2 genome sequencing and agent-based modeling	https://www.nature.com/articles/s41591-020-1000-7	2020-04-19
EPI_ISL_427670	Centre for Infectious Diseases and Microbiology Public Health	NSW Health Pathology - Institute of Clinical Pathology and Medical Research; Westmead Hospital; University of Sydney	Arnott A et al	https://www.gisaid.org	Revealing COVID-19 transmission in Australia by SARS-CoV-2 genome sequencing and agent-based modeling	https://www.nature.com/articles/s41591-020-1000-7	2020-04-19
EPI_ISL_427685	Centre for Infectious Diseases and Microbiology Public Health	NSW Health Pathology - Institute of Clinical Pathology and Medical Research; Westmead Hospital; University of Sydney	Sadsad R et al	https://www.gisaid.org	Revealing COVID-19 transmission in Australia by SARS-CoV-2 genome sequencing and agent-based modeling	https://www.nature.com/articles/s41591-020-1000-7	2020-04-19
EPI_ISL_417384	Centre for Infectious Diseases and Microbiology Public Health	NSW Health Pathology - Institute of Clinical Pathology and Medical Research; Westmead Hospital; University of Sydney	Eden J-S et al	https://www.gisaid.org	Revealing COVID-19 transmission in Australia by SARS-CoV-2 genome sequencing and agent-based modeling	https://www.nature.com/articles/s41591-020-1000-7	2020-03-25
EPI_ISL_427701	Centre for Infectious Diseases and Microbiology Public Health	NSW Health Pathology - Institute of Clinical Pathology and Medical Research; Westmead Hospital; University of Sydney	Draper J et al	https://www.gisaid.org	Revealing COVID-19 transmission in Australia by SARS-CoV-2 genome sequencing and agent-based modeling	https://www.nature.com/articles/s41591-020-1000-7	2020-04-19
EPI_ISL_427709	Centre for Infectious Diseases and Microbiology Public Health	NSW Health Pathology - Institute of Clinical Pathology and Medical Research; Westmead Hospital; University of Sydney	Sim E et al	https://www.gisaid.org	Revealing COVID-19 transmission in Australia by SARS-CoV-2 genome sequencing and agent-based modeling	https://www.nature.com/articles/s41591-020-1000-7	2020-04-19
EPI_ISL_427713	Centre for Infectious Diseases and Microbiology Public Health	NSW Health Pathology - Institute of Clinical Pathology and Medical Research; Westmead Hospital; University of Sydney	Bachmann N et al	https://www.gisaid.org	Revealing COVID-19 transmission in Australia by SARS-CoV-2 genome sequencing and agent-based modeling	https://www.nature.com/articles/s41591-020-1000-7	2020-04-19
EPI_ISL_427714	Centre for Infectious Diseases and Microbiology Public Health	NSW Health Pathology - Institute of Clinical Pathology and Medical Research; Westmead Hospital; University of Sydney	Rockett R et al	https://www.gisaid.org	Revealing COVID-19 transmission in Australia by SARS-CoV-2 genome sequencing and agent-based modeling	https://www.nature.com/articles/s41591-020-1000-7	2020-04-19
EPI_ISL_427752	Centre for Infectious Diseases and Microbiology Public Health	NSW Health Pathology - Institute of Clinical Pathology and Medical Research; Westmead Hospital; University of Sydney	Lam C et al	https://www.gisaid.org	Revealing COVID-19 transmission in Australia by SARS-CoV-2 genome sequencing and agent-based modeling	https://www.nature.com/articles/s41591-020-1000-7	2020-04-19
EPI_ISL_427793	Centre for Infectious Diseases and Microbiology Public Health	NSW Health Pathology - Institute of Clinical Pathology and Medical Research; Westmead Hospital; University of Sydney	Gray K et al	https://www.gisaid.org	Revealing COVID-19 transmission in Australia by SARS-CoV-2 genome sequencing and agent-based modeling	https://www.nature.com/articles/s41591-020-1000-7	2020-04-19
EPI_ISL_427803	Centre for Infectious Diseases and Microbiology Public Health	NSW Health Pathology - Institute of Clinical Pathology and Medical Research; Westmead Hospital; University of Sydney	Timms V et al	https://www.gisaid.org	Revealing COVID-19 transmission in Australia by SARS-CoV-2 genome sequencing and agent-based modeling	https://www.nature.com/articles/s41591-020-1000-7	2020-04-19
EPI_ISL_427691	Centre for Infectious Diseases and Microbiology Public Health	NSW Health Pathology - Institute of Clinical Pathology and Medical Research; Westmead Hospital; University of Sydney	Gall M et al	https://www.gisaid.org	Revealing COVID-19 transmission in Australia by SARS-CoV-2 genome sequencing and agent-based modeling	https://www.nature.com/articles/s41591-020-1000-7	2020-04-19
EPI_ISL_427694	Centre for Infectious Diseases and Microbiology Public Health	NSW Health Pathology - Institute of Clinical Pathology and Medical Research; Westmead Hospital; University of Sydney	Arnott A et al	https://www.gisaid.org	Revealing COVID-19 transmission in Australia by SARS-CoV-2 genome sequencing and agent-based modeling	https://www.nature.com/articles/s41591-020-1000-7	2020-04-19
EPI_ISL_427740	Centre for Infectious Diseases and Microbiology Public Health	NSW Health Pathology - Institute of Clinical Pathology and Medical Research; Westmead Hospital; University of Sydney	Sadsad R et al	https://www.gisaid.org	Revealing COVID-19 transmission in Australia by SARS-CoV-2 genome sequencing and agent-based modeling	https://www.nature.com/articles/s41591-020-1000-7	2020-04-19
EPI_ISL_417385	Centre for Infectious Diseases and Microbiology Public Health	NSW Health Pathology - Institute of Clinical Pathology and Medical Research; Westmead Hospital; University of Sydney	Lam C et al	https://www.gisaid.org	Revealing COVID-19 transmission in Australia by SARS-CoV-2 genome sequencing and agent-based modeling	https://www.nature.com/articles/s41591-020-1000-7	2020-03-25
EPI_ISL_427736	Centre for Infectious Diseases and Microbiology Public Health	NSW Health Pathology - Institute of Clinical Pathology and Medical Research; Westmead Hospital; University of Sydney	Draper J et al	https://www.gisaid.org	Revealing COVID-19 transmission in Australia by SARS-CoV-2 genome sequencing and agent-based modeling	https://www.nature.com/articles/s41591-020-1000-7	2020-04-19
EPI_ISL_427786	Centre for Infectious Diseases and Microbiology Public Health	NSW Health Pathology - Institute of Clinical Pathology and Medical Research; Westmead Hospital; University of Sydney	Sim E et al	https://www.gisaid.org	Revealing COVID-19 transmission in Australia by SARS-CoV-2 genome sequencing and agent-based modeling	https://www.nature.com/articles/s41591-020-1000-7	2020-04-19
EPI_ISL_427797	Centre for Infectious Diseases and Microbiology Public Health	NSW Health Pathology - Institute of Clinical Pathology and Medical Research; Westmead Hospital; University of Sydney	Bachmann N et al	https://www.gisaid.org	Revealing COVID-19 transmission in Australia by SARS-CoV-2 genome sequencing and agent-based modeling	https://www.nature.com/articles/s41591-020-1000-7	2020-04-19
EPI_ISL_427798	Centre for Infectious Diseases and Microbiology Public Health	NSW Health Pathology - Institute of Clinical Pathology and Medical Research; Westmead Hospital; University of Sydney	Rockett R et al	https://www.gisaid.org	Revealing COVID-19 transmission in Australia by SARS-CoV-2 genome sequencing and agent-based modeling	https://www.nature.com/articles/s41591-020-1000-7	2020-04-19
EPI_ISL_427763	Centre for Infectious Diseases and Microbiology Public Health	NSW Health Pathology - Institute of Clinical Pathology and Medical Research; Westmead Hospital; University of Sydney	Lam C et al	https://www.gisaid.org	Revealing COVID-19 transmission in Australia by SARS-CoV-2 genome sequencing and agent-based modeling	https://www.nature.com/articles/s41591-020-1000-7	2020-04-19
EPI_ISL_427767	Centre for Infectious Diseases and Microbiology Public Health	NSW Health Pathology - Institute of Clinical Pathology and Medical Research; Westmead Hospital; University of Sydney	Gray K et al	https://www.gisaid.org	Revealing COVID-19 transmission in Australia by SARS-CoV-2 genome sequencing and agent-based modeling	https://www.nature.com/articles/s41591-020-1000-7	2020-04-19
EPI_ISL_427806	Centre for Infectious Diseases and Microbiology Public Health	NSW Health Pathology - Institute of Clinical Pathology and Medical Research; Westmead Hospital; University of Sydney	Timms V et al	https://www.gisaid.org	Revealing COVID-19 transmission in Australia by SARS-CoV-2 genome sequencing and agent-based modeling	https://www.nature.com/articles/s41591-020-1000-7	2020-04-19
EPI_ISL_427746	Centre for Infectious Diseases and Microbiology Public Health	NSW Health Pathology - Institute of Clinical Pathology and Medical Research; Westmead Hospital; University of Sydney	Gall M et al	https://www.gisaid.org	Revealing COVID-19 transmission in Australia by SARS-CoV-2 genome sequencing and agent-based modeling	https://www.nature.com/articles/s41591-020-1000-7	2020-04-19
EPI_ISL_427707	Centre for Infectious Diseases and Microbiology Public Health	NSW Health Pathology - Institute of Clinical Pathology and Medical Research; Westmead Hospital; University of Sydney	Arnott A et al	https://www.gisaid.org	Revealing COVID-19 transmission in Australia by SARS-CoV-2 genome sequencing and agent-based modeling	https://www.nature.com/articles/s41591-020-1000-7	2020-04-19
EPI_ISL_427747	Centre for Infectious Diseases and Microbiology Public Health	NSW Health Pathology - Institute of Clinical Pathology and Medical Research; Westmead Hospital; University of Sydney	Sadsad R et al	https://www.gisaid.org	Revealing COVID-19 transmission in Australia by SARS-CoV-2 genome sequencing and agent-based modeling	https://www.nature.com/articles/s41591-020-1000-7	2020-04-19
EPI_ISL_427684	Centre for Infectious Diseases and Microbiology Public Health	NSW Health Pathology - Institute of Clinical Pathology and Medical Research; Westmead Hospital; University of Sydney	Draper J et al	https://www.gisaid.org	Revealing COVID-19 transmission in Australia by SARS-CoV-2 genome sequencing and agent-based modeling	https://www.nature.com/articles/s41591-020-1000-7	2020-04-19
EPI_ISL_500596	Area of Virology, Serology and Virology Division (SAViD), New South Wales Health Pathology Randwick	Area of Virology, Serology and Virology Division (SAViD), New South Wales Health Pathology Randwick	Rawlinson et al	https://www.gisaid.org	?	?	2020-07-29
EPI_ISL_500597	Area of Virology, Serology and Virology Division (SAViD), New South Wales Health Pathology Randwick	Area of Virology, Serology and Virology Division (SAViD), New South Wales Health Pathology Randwick	Rawlinson et al	https://www.gisaid.org	?	?	2020-07-29
EPI_ISL_427710	Centre for Infectious Diseases and Microbiology Public Health	NSW Health Pathology - Institute of Clinical Pathology and Medical Research; Westmead Hospital; University of Sydney	Sim E et al	https://www.gisaid.org	Revealing COVID-19 transmission in Australia by SARS-CoV-2 genome sequencing and agent-based modeling	https://www.nature.com/articles/s41591-020-1000-7	2020-04-19
EPI_ISL_500598	Area of Virology, Serology and Virology Division (SAViD), New South Wales Health Pathology Randwick	Area of Virology, Serology and Virology Division (SAViD), New South Wales Health Pathology Randwick	Rawlinson et al	https://www.gisaid.org	?	?	2020-07-29
EPI_ISL_500599	Area of Virology, Serology and Virology Division (SAViD), New South Wales Health Pathology Randwick	Area of Virology, Serology and Virology Division (SAViD), New South Wales Health Pathology Randwick	Rawlinson et al	https://www.gisaid.org	?	?	2020-07-29
EPI_ISL_500600	Area of Virology, Serology and Virology Division (SAViD), New South Wales Health Pathology Randwick	Area of Virology, Serology and Virology Division (SAViD), New South Wales Health Pathology Randwick	Rawlinson et al	https://www.gisaid.org	?	?	2020-07-29
EPI_ISL_500601	Area of Virology, Serology and Virology Division (SAViD), New South Wales Health Pathology Randwick	Area of Virology, Serology and Virology Division (SAViD), New South Wales Health Pathology Randwick	Rawlinson et al	https://www.gisaid.org	?	?	2020-07-29
EPI_ISL_500602	Area of Virology, Serology and Virology Division (SAViD), New South Wales Health Pathology Randwick	Area of Virology, Serology and Virology Division (SAViD), New South Wales Health Pathology Randwick	Rawlinson et al	https://www.gisaid.org	?	?	2020-07-29
EPI_ISL_427762	Centre for Infectious Diseases and Microbiology Public Health	NSW Health Pathology - Institute of Clinical Pathology and Medical Research; Westmead Hospital; University of Sydney	Bachmann N et al	https://www.gisaid.org	Revealing COVID-19 transmission in Australia by SARS-CoV-2 genome sequencing and agent-based modeling	https://www.nature.com/articles/s41591-020-1000-7	2020-04-19
EPI_ISL_500603	Area of Virology, Serology and Virology Division (SAViD), New South Wales Health Pathology Randwick	Area of Virology, Serology and Virology Division (SAViD), New South Wales Health Pathology Randwick	Rawlinson et al	https://www.gisaid.org	?	?	2020-07-29
EPI_ISL_500604	Area of Virology, Serology and Virology Division (SAViD), New South Wales Health Pathology Randwick	Area of Virology, Serology and Virology Division (SAViD), New South Wales Health Pathology Randwick	Rawlinson et al	https://www.gisaid.org	?	?	2020-07-29
EPI_ISL_500605	Area of Virology, Serology and Virology Division (SAViD), New South Wales Health Pathology Randwick	Area of Virology, Serology and Virology Division (SAViD), New South Wales Health Pathology Randwick	Rawlinson et al	https://www.gisaid.org	?	?	2020-07-29
EPI_ISL_500606	Area of Virology, Serology and Virology Division (SAViD), New South Wales Health Pathology Randwick	Area of Virology, Serology and Virology Division (SAViD), New South Wales Health Pathology Randwick	Rawlinson et al	https://www.gisaid.org	?	?	2020-07-29
EPI_ISL_509492	Area of Virology, Serology and Virology Division (SAViD), New South Wales Health Pathology Randwick	Area of Virology, Serology and Virology Division (SAViD), New South Wales Health Pathology Randwick	Rawlinson et al	https://www.gisaid.org	?	?	2020-08-05
EPI_ISL_427765	Centre for Infectious Diseases and Microbiology Public Health	NSW Health Pathology - Institute of Clinical Pathology and Medical Research; Westmead Hospital; University of Sydney	Rockett R et al	https://www.gisaid.org	Revealing COVID-19 transmission in Australia by SARS-CoV-2 genome sequencing and agent-based modeling	https://www.nature.com/articles/s41591-020-1000-7	2020-04-19
EPI_ISL_500607	Area of Virology, Serology and Virology Division (SAViD), New South Wales Health Pathology Randwick	Area of Virology, Serology and Virology Division (SAViD), New South Wales Health Pathology Randwick	Rawlinson et al	https://www.gisaid.org	?	?	2020-07-29
EPI_ISL_500608	Area of Virology, Serology and Virology Division (SAViD), New South Wales Health Pathology Randwick	Area of Virology, Serology and Virology Division (SAViD), New South Wales Health Pathology Randwick	Rawlinson et al	https://www.gisaid.org	?	?	2020-07-29
EPI_ISL_509493	Area of Virology, Serology and Virology Division (SAViD), New South Wales Health Pathology Randwick	Area of Virology, Serology and Virology Division (SAViD), New South Wales Health Pathology Randwick	Rawlinson et al	https://www.gisaid.org	?	?	2020-08-05
EPI_ISL_500609	Area of Virology, Serology and Virology Division (SAViD), New South Wales Health Pathology Randwick	Area of Virology, Serology and Virology Division (SAViD), New South Wales Health Pathology Randwick	Rawlinson et al	https://www.gisaid.org	?	?	2020-07-29
EPI_ISL_500610	Area of Virology, Serology and Virology Division (SAViD), New South Wales Health Pathology Randwick	Area of Virology, Serology and Virology Division (SAViD), New South Wales Health Pathology Randwick	Rawlinson et al	https://www.gisaid.org	?	?	2020-07-29
EPI_ISL_500611	Area of Virology, Serology and Virology Division (SAViD), New South Wales Health Pathology Randwick	Area of Virology, Serology and Virology Division (SAViD), New South Wales Health Pathology Randwick	Rawlinson et al	https://www.gisaid.org	?	?	2020-07-29
EPI_ISL_427792	Centre for Infectious Diseases and Microbiology Public Health	NSW Health Pathology - Institute of Clinical Pathology and Medical Research; Westmead Hospital; University of Sydney	Lam C et al	https://www.gisaid.org	Revealing COVID-19 transmission in Australia by SARS-CoV-2 genome sequencing and agent-based modeling	https://www.nature.com/articles/s41591-020-1000-7	2020-04-19
EPI_ISL_500612	Area of Virology, Serology and Virology Division (SAViD), New South Wales Health Pathology Randwick	Area of Virology, Serology and Virology Division (SAViD), New South Wales Health Pathology Randwick	Rawlinson et al	https://www.gisaid.org	?	?	2020-07-29
EPI_ISL_500613	Area of Virology, Serology and Virology Division (SAViD), New South Wales Health Pathology Randwick	Area of Virology, Serology and Virology Division (SAViD), New South Wales Health Pathology Randwick	Rawlinson et al	https://www.gisaid.org	?	?	2020-07-29
EPI_ISL_500614	Area of Virology, Serology and Virology Division (SAViD), New South Wales Health Pathology Randwick	Area of Virology, Serology and Virology Division (SAViD), New South Wales Health Pathology Randwick	Rawlinson et al	https://www.gisaid.org	?	?	2020-07-29
EPI_ISL_500615	Area of Virology, Serology and Virology Division (SAViD), New South Wales Health Pathology Randwick	Area of Virology, Serology and Virology Division (SAViD), New South Wales Health Pathology Randwick	Rawlinson et al	https://www.gisaid.org	?	?	2020-07-29
EPI_ISL_500616	Area of Virology, Serology and Virology Division (SAViD), New South Wales Health Pathology Randwick	Area of Virology, Serology and Virology Division (SAViD), New South Wales Health Pathology Randwick	Rawlinson et al	https://www.gisaid.org	?	?	2020-07-29
EPI_ISL_500617	Area of Virology, Serology and Virology Division (SAViD), New South Wales Health Pathology Randwick	Area of Virology, Serology and Virology Division (SAViD), New South Wales Health Pathology Randwick	Rawlinson et al	https://www.gisaid.org	?	?	2020-07-29
EPI_ISL_500618	Area of Virology, Serology and Virology Division (SAViD), New South Wales Health Pathology Randwick	Area of Virology, Serology and Virology Division (SAViD), New South Wales Health Pathology Randwick	Rawlinson et al	https://www.gisaid.org	?	?	2020-07-29
EPI_ISL_500619	Area of Virology, Serology and Virology Division (SAViD), New South Wales Health Pathology Randwick	Area of Virology, Serology and Virology Division (SAViD), New South Wales Health Pathology Randwick	Rawlinson et al	https://www.gisaid.org	?	?	2020-07-29
EPI_ISL_427745	Centre for Infectious Diseases and Microbiology Public Health	NSW Health Pathology - Institute of Clinical Pathology and Medical Research; Westmead Hospital; University of Sydney	Gray K et al	https://www.gisaid.org	Revealing COVID-19 transmission in Australia by SARS-CoV-2 genome sequencing and agent-based modeling	https://www.nature.com/articles/s41591-020-1000-7	2020-04-19
EPI_ISL_500620	Area of Virology, Serology and Virology Division (SAViD), New South Wales Health Pathology Randwick	Area of Virology, Serology and Virology Division (SAViD), New South Wales Health Pathology Randwick	Rawlinson et al	https://www.gisaid.org	?	?	2020-07-29
EPI_ISL_509494	Area of Virology, Serology and Virology Division (SAViD), New South Wales Health Pathology Randwick	Area of Virology, Serology and Virology Division (SAViD), New South Wales Health Pathology Randwick	Rawlinson et al	https://www.gisaid.org	?	?	2020-08-05
EPI_ISL_509495	Area of Virology, Serology and Virology Division (SAViD), New South Wales Health Pathology Randwick	Area of Virology, Serology and Virology Division (SAViD), New South Wales Health Pathology Randwick	Rawlinson et al	https://www.gisaid.org	?	?	2020-08-05
EPI_ISL_427695	Centre for Infectious Diseases and Microbiology Public Health	NSW Health Pathology - Institute of Clinical Pathology and Medical Research; Westmead Hospital; University of Sydney	Timms V et al	https://www.gisaid.org	Revealing COVID-19 transmission in Australia by SARS-CoV-2 genome sequencing and agent-based modeling	https://www.nature.com/articles/s41591-020-1000-7	2020-04-19
EPI_ISL_509496	Area of Virology, Serology and Virology Division (SAViD), New South Wales Health Pathology Randwick	Area of Virology, Serology and Virology Division (SAViD), New South Wales Health Pathology Randwick	Rawlinson et al	https://www.gisaid.org	?	?	2020-08-05
EPI_ISL_427807	Centre for Infectious Diseases and Microbiology Public Health	NSW Health Pathology - Institute of Clinical Pathology and Medical Research; Westmead Hospital; University of Sydney	Gall M et al	https://www.gisaid.org	Revealing COVID-19 transmission in Australia by SARS-CoV-2 genome sequencing and agent-based modeling	https://www.nature.com/articles/s41591-020-1000-7	2020-04-19
EPI_ISL_509497	Area of Virology, Serology and Virology Division (SAViD), New South Wales Health Pathology Randwick	Area of Virology, Serology and Virology Division (SAViD), New South Wales Health Pathology Randwick	Rawlinson et al	https://www.gisaid.org	?	?	2020-08-05
EPI_ISL_427753	Centre for Infectious Diseases and Microbiology Public Health	NSW Health Pathology - Institute of Clinical Pathology and Medical Research; Westmead Hospital; University of Sydney	Arnott A et al	https://www.gisaid.org	Revealing COVID-19 transmission in Australia by SARS-CoV-2 genome sequencing and agent-based modeling	https://www.nature.com/articles/s41591-020-1000-7	2020-04-19
EPI_ISL_427755	Centre for Infectious Diseases and Microbiology Public Health	NSW Health Pathology - Institute of Clinical Pathology and Medical Research; Westmead Hospital; University of Sydney	Sadsad R et al	https://www.gisaid.org	Revealing COVID-19 transmission in Australia by SARS-CoV-2 genome sequencing and agent-based modeling	https://www.nature.com/articles/s41591-020-1000-7	2020-04-19
EPI_ISL_417386	Centre for Infectious Diseases and Microbiology Public Health	NSW Health Pathology - Institute of Clinical Pathology and Medical Research; Westmead Hospital; University of Sydney	Gray K et al	https://www.gisaid.org	Revealing COVID-19 transmission in Australia by SARS-CoV-2 genome sequencing and agent-based modeling	https://www.nature.com/articles/s41591-020-1000-7	2020-03-25
EPI_ISL_427766	Centre for Infectious Diseases and Microbiology Public Health	NSW Health Pathology - Institute of Clinical Pathology and Medical Research; Westmead Hospital; University of Sydney	Draper J et al	https://www.gisaid.org	Revealing COVID-19 transmission in Australia by SARS-CoV-2 genome sequencing and agent-based modeling	https://www.nature.com/articles/s41591-020-1000-7	2020-04-19
EPI_ISL_427699	Centre for Infectious Diseases and Microbiology Public Health	NSW Health Pathology - Institute of Clinical Pathology and Medical Research; Westmead Hospital; University of Sydney	Sim E et al	https://www.gisaid.org	Revealing COVID-19 transmission in Australia by SARS-CoV-2 genome sequencing and agent-based modeling	https://www.nature.com/articles/s41591-020-1000-7	2020-04-19
EPI_ISL_500621	Area of Virology, Serology and Virology Division (SAViD), New South Wales Health Pathology Randwick	Area of Virology, Serology and Virology Division (SAViD), New South Wales Health Pathology Randwick	Rawlinson et al	https://www.gisaid.org	?	?	2020-07-29
EPI_ISL_500622	Area of Virology, Serology and Virology Division (SAViD), New South Wales Health Pathology Randwick	Area of Virology, Serology and Virology Division (SAViD), New South Wales Health Pathology Randwick	Rawlinson et al	https://www.gisaid.org	?	?	2020-07-29
EPI_ISL_427671	Centre for Infectious Diseases and Microbiology Public Health	NSW Health Pathology - Institute of Clinical Pathology and Medical Research; Westmead Hospital; University of Sydney	Bachmann N et al	https://www.gisaid.org	Revealing COVID-19 transmission in Australia by SARS-CoV-2 genome sequencing and agent-based modeling	https://www.nature.com/articles/s41591-020-1000-7	2020-04-19
EPI_ISL_509498	Area of Virology, Serology and Virology Division (SAViD), New South Wales Health Pathology Randwick	Area of Virology, Serology and Virology Division (SAViD), New South Wales Health Pathology Randwick	Rawlinson et al	https://www.gisaid.org	?	?	2020-08-05
EPI_ISL_509499	Area of Virology, Serology and Virology Division (SAViD), New South Wales Health Pathology Randwick	Area of Virology, Serology and Virology Division (SAViD), New South Wales Health Pathology Randwick	Rawlinson et al	https://www.gisaid.org	?	?	2020-08-05
EPI_ISL_509500	Area of Virology, Serology and Virology Division (SAViD), New South Wales Health Pathology Randwick	Area of Virology, Serology and Virology Division (SAViD), New South Wales Health Pathology Randwick	Rawlinson et al	https://www.gisaid.org	?	?	2020-08-05
EPI_ISL_500623	Area of Virology, Serology and Virology Division (SAViD), New South Wales Health Pathology Randwick	Area of Virology, Serology and Virology Division (SAViD), New South Wales Health Pathology Randwick	Rawlinson et al	https://www.gisaid.org	?	?	2020-07-29
EPI_ISL_427726	Centre for Infectious Diseases and Microbiology Public Health	NSW Health Pathology - Institute of Clinical Pathology and Medical Research; Westmead Hospital; University of Sydney	Rockett R et al	https://www.gisaid.org	Revealing COVID-19 transmission in Australia by SARS-CoV-2 genome sequencing and agent-based modeling	https://www.nature.com/articles/s41591-020-1000-7	2020-04-19
EPI_ISL_500624	Area of Virology, Serology and Virology Division (SAViD), New South Wales Health Pathology Randwick	Area of Virology, Serology and Virology Division (SAViD), New South Wales Health Pathology Randwick	Rawlinson et al	https://www.gisaid.org	?	?	2020-07-29
EPI_ISL_500625	Area of Virology, Serology and Virology Division (SAViD), New South Wales Health Pathology Randwick	Area of Virology, Serology and Virology Division (SAViD), New South Wales Health Pathology Randwick	Rawlinson et al	https://www.gisaid.org	?	?	2020-07-29
EPI_ISL_500626	Area of Virology, Serology and Virology Division (SAViD), New South Wales Health Pathology Randwick	Area of Virology, Serology and Virology Division (SAViD), New South Wales Health Pathology Randwick	Rawlinson et al	https://www.gisaid.org	?	?	2020-07-29
EPI_ISL_500627	Area of Virology, Serology and Virology Division (SAViD), New South Wales Health Pathology Randwick	Area of Virology, Serology and Virology Division (SAViD), New South Wales Health Pathology Randwick	Rawlinson et al	https://www.gisaid.org	?	?	2020-07-29
EPI_ISL_427727	Centre for Infectious Diseases and Microbiology Public Health	NSW Health Pathology - Institute of Clinical Pathology and Medical Research; Westmead Hospital; University of Sydney	Lam C et al	https://www.gisaid.org	Revealing COVID-19 transmission in Australia by SARS-CoV-2 genome sequencing and agent-based modeling	https://www.nature.com/articles/s41591-020-1000-7	2020-04-19
EPI_ISL_509501	Area of Virology, Serology and Virology Division (SAViD), New South Wales Health Pathology Randwick	Area of Virology, Serology and Virology Division (SAViD), New South Wales Health Pathology Randwick	Rawlinson et al	https://www.gisaid.org	?	?	2020-08-05
EPI_ISL_509502	Area of Virology, Serology and Virology Division (SAViD), New South Wales Health Pathology Randwick	Area of Virology, Serology and Virology Division (SAViD), New South Wales Health Pathology Randwick	Rawlinson et al	https://www.gisaid.org	?	?	2020-08-05
EPI_ISL_527008	Area of Virology, Serology and Virology Division (SAViD), New South Wales Health Pathology Randwick	Area of Virology, Serology and Virology Division (SAViD), New South Wales Health Pathology Randwick	Rawlinson et al	https://www.gisaid.org	?	?	2020-09-03
EPI_ISL_509503	Area of Virology, Serology and Virology Division (SAViD), New South Wales Health Pathology Randwick	Area of Virology, Serology and Virology Division (SAViD), New South Wales Health Pathology Randwick	Rawlinson et al	https://www.gisaid.org	?	?	2020-08-05
EPI_ISL_500628	Area of Virology, Serology and Virology Division (SAViD), New South Wales Health Pathology Randwick	Area of Virology, Serology and Virology Division (SAViD), New South Wales Health Pathology Randwick	Rawlinson et al	https://www.gisaid.org	?	?	2020-07-29
EPI_ISL_500629	Area of Virology, Serology and Virology Division (SAViD), New South Wales Health Pathology Randwick	Area of Virology, Serology and Virology Division (SAViD), New South Wales Health Pathology Randwick	Rawlinson et al	https://www.gisaid.org	?	?	2020-07-29
EPI_ISL_500630	Area of Virology, Serology and Virology Division (SAViD), New South Wales Health Pathology Randwick	Area of Virology, Serology and Virology Division (SAViD), New South Wales Health Pathology Randwick	Rawlinson et al	https://www.gisaid.org	?	?	2020-07-29
EPI_ISL_427730	Centre for Infectious Diseases and Microbiology Public Health	NSW Health Pathology - Institute of Clinical Pathology and Medical Research; Westmead Hospital; University of Sydney	Gray K et al	https://www.gisaid.org	Revealing COVID-19 transmission in Australia by SARS-CoV-2 genome sequencing and agent-based modeling	https://www.nature.com/articles/s41591-020-1000-7	2020-04-19
EPI_ISL_500631	Area of Virology, Serology and Virology Division (SAViD), New South Wales Health Pathology Randwick	Area of Virology, Serology and Virology Division (SAViD), New South Wales Health Pathology Randwick	Rawlinson et al	https://www.gisaid.org	?	?	2020-07-29
EPI_ISL_509504	Area of Virology, Serology and Virology Division (SAViD), New South Wales Health Pathology Randwick	Area of Virology, Serology and Virology Division (SAViD), New South Wales Health Pathology Randwick	Rawlinson et al	https://www.gisaid.org	?	?	2020-08-05
EPI_ISL_509505	Area of Virology, Serology and Virology Division (SAViD), New South Wales Health Pathology Randwick	Area of Virology, Serology and Virology Division (SAViD), New South Wales Health Pathology Randwick	Rawlinson et al	https://www.gisaid.org	?	?	2020-08-05
EPI_ISL_500632	Area of Virology, Serology and Virology Division (SAViD), New South Wales Health Pathology Randwick	Area of Virology, Serology and Virology Division (SAViD), New South Wales Health Pathology Randwick	Rawlinson et al	https://www.gisaid.org	?	?	2020-07-29
EPI_ISL_500633	Area of Virology, Serology and Virology Division (SAViD), New South Wales Health Pathology Randwick	Area of Virology, Serology and Virology Division (SAViD), New South Wales Health Pathology Randwick	Rawlinson et al	https://www.gisaid.org	?	?	2020-07-29
EPI_ISL_500634	Area of Virology, Serology and Virology Division (SAViD), New South Wales Health Pathology Randwick	Area of Virology, Serology and Virology Division (SAViD), New South Wales Health Pathology Randwick	Rawlinson et al	https://www.gisaid.org	?	?	2020-07-29
EPI_ISL_500635	Area of Virology, Serology and Virology Division (SAViD), New South Wales Health Pathology Randwick	Area of Virology, Serology and Virology Division (SAViD), New South Wales Health Pathology Randwick	Rawlinson et al	https://www.gisaid.org	?	?	2020-07-29
EPI_ISL_500636	Area of Virology, Serology and Virology Division (SAViD), New South Wales Health Pathology Randwick	Area of Virology, Serology and Virology Division (SAViD), New South Wales Health Pathology Randwick	Rawlinson et al	https://www.gisaid.org	?	?	2020-07-29
EPI_ISL_500637	Area of Virology, Serology and Virology Division (SAViD), New South Wales Health Pathology Randwick	Area of Virology, Serology and Virology Division (SAViD), New South Wales Health Pathology Randwick	Rawlinson et al	https://www.gisaid.org	?	?	2020-07-29
EPI_ISL_427732	Centre for Infectious Diseases and Microbiology Public Health	NSW Health Pathology - Institute of Clinical Pathology and Medical Research; Westmead Hospital; University of Sydney	Gray K et al	https://www.gisaid.org	Revealing COVID-19 transmission in Australia by SARS-CoV-2 genome sequencing and agent-based modeling	https://www.nature.com/articles/s41591-020-1000-7	2020-04-19
EPI_ISL_500638	Area of Virology, Serology and Virology Division (SAViD), New South Wales Health Pathology Randwick	Area of Virology, Serology and Virology Division (SAViD), New South Wales Health Pathology Randwick	Rawlinson et al	https://www.gisaid.org	?	?	2020-07-29
EPI_ISL_509506	Area of Virology, Serology and Virology Division (SAViD), New South Wales Health Pathology Randwick	Area of Virology, Serology and Virology Division (SAViD), New South Wales Health Pathology Randwick	Rawlinson et al	https://www.gisaid.org	?	?	2020-08-05
EPI_ISL_500639	Area of Virology, Serology and Virology Division (SAViD), New South Wales Health Pathology Randwick	Area of Virology, Serology and Virology Division (SAViD), New South Wales Health Pathology Randwick	Rawlinson et al	https://www.gisaid.org	?	?	2020-07-29
EPI_ISL_500640	Area of Virology, Serology and Virology Division (SAViD), New South Wales Health Pathology Randwick	Area of Virology, Serology and Virology Division (SAViD), New South Wales Health Pathology Randwick	Rawlinson et al	https://www.gisaid.org	?	?	2020-07-29
EPI_ISL_427644	Centre for Infectious Diseases and Microbiology Public Health	NSW Health Pathology - Institute of Clinical Pathology and Medical Research; Westmead Hospital; University of Sydney	Rockett R et al	https://www.gisaid.org	Revealing COVID-19 transmission in Australia by SARS-CoV-2 genome sequencing and agent-based modeling	https://www.nature.com/articles/s41591-020-1000-7	2020-04-19
EPI_ISL_500641	Area of Virology, Serology and Virology Division (SAViD), New South Wales Health Pathology Randwick	Area of Virology, Serology and Virology Division (SAViD), New South Wales Health Pathology Randwick	Rawlinson et al	https://www.gisaid.org	?	?	2020-07-29
EPI_ISL_500642	Area of Virology, Serology and Virology Division (SAViD), New South Wales Health Pathology Randwick	Area of Virology, Serology and Virology Division (SAViD), New South Wales Health Pathology Randwick	Rawlinson et al	https://www.gisaid.org	?	?	2020-07-29
EPI_ISL_500643	Area of Virology, Serology and Virology Division (SAViD), New South Wales Health Pathology Randwick	Area of Virology, Serology and Virology Division (SAViD), New South Wales Health Pathology Randwick	Rawlinson et al	https://www.gisaid.org	?	?	2020-07-29
EPI_ISL_500644	Area of Virology, Serology and Virology Division (SAViD), New South Wales Health Pathology Randwick	Area of Virology, Serology and Virology Division (SAViD), New South Wales Health Pathology Randwick	Rawlinson et al	https://www.gisaid.org	?	?	2020-07-29
EPI_ISL_500645	Area of Virology, Serology and Virology Division (SAViD), New South Wales Health Pathology Randwick	Area of Virology, Serology and Virology Division (SAViD), New South Wales Health Pathology Randwick	Rawlinson et al	https://www.gisaid.org	?	?	2020-07-29
EPI_ISL_500646	Area of Virology, Serology and Virology Division (SAViD), New South Wales Health Pathology Randwick	Area of Virology, Serology and Virology Division (SAViD), New South Wales Health Pathology Randwick	Rawlinson et al	https://www.gisaid.org	?	?	2020-07-29
EPI_ISL_500647	Area of Virology, Serology and Virology Division (SAViD), New South Wales Health Pathology Randwick	Area of Virology, Serology and Virology Division (SAViD), New South Wales Health Pathology Randwick	Rawlinson et al	https://www.gisaid.org	?	?	2020-07-29
EPI_ISL_509507	Area of Virology, Serology and Virology Division (SAViD), New South Wales Health Pathology Randwick	Area of Virology, Serology and Virology Division (SAViD), New South Wales Health Pathology Randwick	Rawlinson et al	https://www.gisaid.org	?	?	2020-08-05
EPI_ISL_427665	Centre for Infectious Diseases and Microbiology Public Health	NSW Health Pathology - Institute of Clinical Pathology and Medical Research; Westmead Hospital; University of Sydney	Timms V et al	https://www.gisaid.org	Revealing COVID-19 transmission in Australia by SARS-CoV-2 genome sequencing and agent-based modeling	https://www.nature.com/articles/s41591-020-1000-7	2020-04-19
EPI_ISL_509508	Area of Virology, Serology and Virology Division (SAViD), New South Wales Health Pathology Randwick	Area of Virology, Serology and Virology Division (SAViD), New South Wales Health Pathology Randwick	Rawlinson et al	https://www.gisaid.org	?	?	2020-08-05
EPI_ISL_500648	Area of Virology, Serology and Virology Division (SAViD), New South Wales Health Pathology Randwick	Area of Virology, Serology and Virology Division (SAViD), New South Wales Health Pathology Randwick	Rawlinson et al	https://www.gisaid.org	?	?	2020-07-29
EPI_ISL_509509	Area of Virology, Serology and Virology Division (SAViD), New South Wales Health Pathology Randwick	Area of Virology, Serology and Virology Division (SAViD), New South Wales Health Pathology Randwick	Rawlinson et al	https://www.gisaid.org	?	?	2020-08-05
EPI_ISL_509510	Area of Virology, Serology and Virology Division (SAViD), New South Wales Health Pathology Randwick	Area of Virology, Serology and Virology Division (SAViD), New South Wales Health Pathology Randwick	Rawlinson et al	https://www.gisaid.org	?	?	2020-08-05
EPI_ISL_500649	Area of Virology, Serology and Virology Division (SAViD), New South Wales Health Pathology Randwick	Area of Virology, Serology and Virology Division (SAViD), New South Wales Health Pathology Randwick	Rawlinson et al	https://www.gisaid.org	?	?	2020-07-29
EPI_ISL_500650	Area of Virology, Serology and Virology Division (SAViD), New South Wales Health Pathology Randwick	Area of Virology, Serology and Virology Division (SAViD), New South Wales Health Pathology Randwick	Rawlinson et al	https://www.gisaid.org	?	?	2020-07-29
EPI_ISL_500651	Area of Virology, Serology and Virology Division (SAViD), New South Wales Health Pathology Randwick	Area of Virology, Serology and Virology Division (SAViD), New South Wales Health Pathology Randwick	Rawlinson et al	https://www.gisaid.org	?	?	2020-07-29
EPI_ISL_500652	Area of Virology, Serology and Virology Division (SAViD), New South Wales Health Pathology Randwick	Area of Virology, Serology and Virology Division (SAViD), New South Wales Health Pathology Randwick	Rawlinson et al	https://www.gisaid.org	?	?	2020-07-29
EPI_ISL_427643	Centre for Infectious Diseases and Microbiology Public Health	NSW Health Pathology - Institute of Clinical Pathology and Medical Research; Westmead Hospital; University of Sydney	Timms V et al	https://www.gisaid.org	Revealing COVID-19 transmission in Australia by SARS-CoV-2 genome sequencing and agent-based modeling	https://www.nature.com/articles/s41591-020-1000-7	2020-04-19
EPI_ISL_500653	Area of Virology, Serology and Virology Division (SAViD), New South Wales Health Pathology Randwick	Area of Virology, Serology and Virology Division (SAViD), New South Wales Health Pathology Randwick	Rawlinson et al	https://www.gisaid.org	?	?	2020-07-29
EPI_ISL_500654	Area of Virology, Serology and Virology Division (SAViD), New South Wales Health Pathology Randwick	Area of Virology, Serology and Virology Division (SAViD), New South Wales Health Pathology Randwick	Rawlinson et al	https://www.gisaid.org	?	?	2020-07-29
EPI_ISL_527009	Area of Virology, Serology and Virology Division (SAViD), New South Wales Health Pathology Randwick	Area of Virology, Serology and Virology Division (SAViD), New South Wales Health Pathology Randwick	Rawlinson et al	https://www.gisaid.org	?	?	2020-09-03
EPI_ISL_500655	Area of Virology, Serology and Virology Division (SAViD), New South Wales Health Pathology Randwick	Area of Virology, Serology and Virology Division (SAViD), New South Wales Health Pathology Randwick	Rawlinson et al	https://www.gisaid.org	?	?	2020-07-29
EPI_ISL_500656	Area of Virology, Serology and Virology Division (SAViD), New South Wales Health Pathology Randwick	Area of Virology, Serology and Virology Division (SAViD), New South Wales Health Pathology Randwick	Rawlinson et al	https://www.gisaid.org	?	?	2020-07-29
EPI_ISL_500657	Area of Virology, Serology and Virology Division (SAViD), New South Wales Health Pathology Randwick	Area of Virology, Serology and Virology Division (SAViD), New South Wales Health Pathology Randwick	Rawlinson et al	https://www.gisaid.org	?	?	2020-07-29
EPI_ISL_500658	Area of Virology, Serology and Virology Division (SAViD), New South Wales Health Pathology Randwick	Area of Virology, Serology and Virology Division (SAViD), New South Wales Health Pathology Randwick	Rawlinson et al	https://www.gisaid.org	?	?	2020-07-29
EPI_ISL_500659	Area of Virology, Serology and Virology Division (SAViD), New South Wales Health Pathology Randwick	Area of Virology, Serology and Virology Division (SAViD), New South Wales Health Pathology Randwick	Rawlinson et al	https://www.gisaid.org	?	?	2020-07-29
EPI_ISL_500660	Area of Virology, Serology and Virology Division (SAViD), New South Wales Health Pathology Randwick	Area of Virology, Serology and Virology Division (SAViD), New South Wales Health Pathology Randwick	Rawlinson et al	https://www.gisaid.org	?	?	2020-07-29
EPI_ISL_427649	Centre for Infectious Diseases and Microbiology Public Health	NSW Health Pathology - Institute of Clinical Pathology and Medical Research; Westmead Hospital; University of Sydney	Timms V et al	https://www.gisaid.org	Revealing COVID-19 transmission in Australia by SARS-CoV-2 genome sequencing and agent-based modeling	https://www.nature.com/articles/s41591-020-1000-7	2020-04-19
EPI_ISL_451486	Australian Clinical Labs	NSW Health Pathology - Institute of Clinical Pathology and Medical Research; Westmead Hospital; University of Sydney	CIDM-PH et al. et al	https://www.gisaid.org	?	?	2020-05-25
EPI_ISL_500661	Area of Virology, Serology and Virology Division (SAViD), New South Wales Health Pathology Randwick	Area of Virology, Serology and Virology Division (SAViD), New South Wales Health Pathology Randwick	Rawlinson et al	https://www.gisaid.org	?	?	2020-07-29
EPI_ISL_500662	Area of Virology, Serology and Virology Division (SAViD), New South Wales Health Pathology Randwick	Area of Virology, Serology and Virology Division (SAViD), New South Wales Health Pathology Randwick	Rawlinson et al	https://www.gisaid.org	?	?	2020-07-29
EPI_ISL_500663	Area of Virology, Serology and Virology Division (SAViD), New South Wales Health Pathology Randwick	Area of Virology, Serology and Virology Division (SAViD), New South Wales Health Pathology Randwick	Rawlinson et al	https://www.gisaid.org	?	?	2020-07-29
EPI_ISL_500664	Area of Virology, Serology and Virology Division (SAViD), New South Wales Health Pathology Randwick	Area of Virology, Serology and Virology Division (SAViD), New South Wales Health Pathology Randwick	Rawlinson et al	https://www.gisaid.org	?	?	2020-07-29
EPI_ISL_500665	Area of Virology, Serology and Virology Division (SAViD), New South Wales Health Pathology Randwick	Area of Virology, Serology and Virology Division (SAViD), New South Wales Health Pathology Randwick	Rawlinson et al	https://www.gisaid.org	?	?	2020-07-29
EPI_ISL_500666	Area of Virology, Serology and Virology Division (SAViD), New South Wales Health Pathology Randwick	Area of Virology, Serology and Virology Division (SAViD), New South Wales Health Pathology Randwick	Rawlinson et al	https://www.gisaid.org	?	?	2020-07-29
EPI_ISL_451487	Pathology North - NSW Health Pathology	NSW Health Pathology - Institute of Clinical Pathology and Medical Research; Westmead Hospital; University of Sydney	CIDM-PH et al. et al	https://www.gisaid.org	?	?	2020-05-25
EPI_ISL_500667	Area of Virology, Serology and Virology Division (SAViD), New South Wales Health Pathology Randwick	Area of Virology, Serology and Virology Division (SAViD), New South Wales Health Pathology Randwick	Rawlinson et al	https://www.gisaid.org	?	?	2020-07-29
EPI_ISL_500668	Area of Virology, Serology and Virology Division (SAViD), New South Wales Health Pathology Randwick	Area of Virology, Serology and Virology Division (SAViD), New South Wales Health Pathology Randwick	Rawlinson et al	https://www.gisaid.org	?	?	2020-07-29
EPI_ISL_500669	Area of Virology, Serology and Virology Division (SAViD), New South Wales Health Pathology Randwick	Area of Virology, Serology and Virology Division (SAViD), New South Wales Health Pathology Randwick	Rawlinson et al	https://www.gisaid.org	?	?	2020-07-29
EPI_ISL_500670	Area of Virology, Serology and Virology Division (SAViD), New South Wales Health Pathology Randwick	Area of Virology, Serology and Virology Division (SAViD), New South Wales Health Pathology Randwick	Rawlinson et al	https://www.gisaid.org	?	?	2020-07-29
EPI_ISL_451488	Pathology North - NSW Health Pathology	NSW Health Pathology - Institute of Clinical Pathology and Medical Research; Westmead Hospital; University of Sydney	CIDM-PH et al. et al	https://www.gisaid.org	?	?	2020-05-25
EPI_ISL_500671	Area of Virology, Serology and Virology Division (SAViD), New South Wales Health Pathology Randwick	Area of Virology, Serology and Virology Division (SAViD), New South Wales Health Pathology Randwick	Rawlinson et al	https://www.gisaid.org	?	?	2020-07-29
EPI_ISL_500672	Area of Virology, Serology and Virology Division (SAViD), New South Wales Health Pathology Randwick	Area of Virology, Serology and Virology Division (SAViD), New South Wales Health Pathology Randwick	Rawlinson et al	https://www.gisaid.org	?	?	2020-07-29
EPI_ISL_500673	Area of Virology, Serology and Virology Division (SAViD), New South Wales Health Pathology Randwick	Area of Virology, Serology and Virology Division (SAViD), New South Wales Health Pathology Randwick	Rawlinson et al	https://www.gisaid.org	?	?	2020-07-29
EPI_ISL_500674	Area of Virology, Serology and Virology Division (SAViD), New South Wales Health Pathology Randwick	Area of Virology, Serology and Virology Division (SAViD), New South Wales Health Pathology Randwick	Rawlinson et al	https://www.gisaid.org	?	?	2020-07-29
EPI_ISL_500675	Area of Virology, Serology and Virology Division (SAViD), New South Wales Health Pathology Randwick	Area of Virology, Serology and Virology Division (SAViD), New South Wales Health Pathology Randwick	Rawlinson et al	https://www.gisaid.org	?	?	2020-07-29
EPI_ISL_500676	Area of Virology, Serology and Virology Division (SAViD), New South Wales Health Pathology Randwick	Area of Virology, Serology and Virology Division (SAViD), New South Wales Health Pathology Randwick	Rawlinson et al	https://www.gisaid.org	?	?	2020-07-29
EPI_ISL_500677	Area of Virology, Serology and Virology Division (SAViD), New South Wales Health Pathology Randwick	Area of Virology, Serology and Virology Division (SAViD), New South Wales Health Pathology Randwick	Rawlinson et al	https://www.gisaid.org	?	?	2020-07-29
EPI_ISL_451489	Laverty Pathology	NSW Health Pathology - Institute of Clinical Pathology and Medical Research; Westmead Hospital; University of Sydney	CIDM-PH et al. et al	https://www.gisaid.org	?	?	2020-05-25
EPI_ISL_500678	Area of Virology, Serology and Virology Division (SAViD), New South Wales Health Pathology Randwick	Area of Virology, Serology and Virology Division (SAViD), New South Wales Health Pathology Randwick	Rawlinson et al	https://www.gisaid.org	?	?	2020-07-29
EPI_ISL_509511	Area of Virology, Serology and Virology Division (SAViD), New South Wales Health Pathology Randwick	Area of Virology, Serology and Virology Division (SAViD), New South Wales Health Pathology Randwick	Rawlinson et al	https://www.gisaid.org	?	?	2020-08-05
EPI_ISL_509512	Area of Virology, Serology and Virology Division (SAViD), New South Wales Health Pathology Randwick	Area of Virology, Serology and Virology Division (SAViD), New South Wales Health Pathology Randwick	Rawlinson et al	https://www.gisaid.org	?	?	2020-08-05
EPI_ISL_509513	Area of Virology, Serology and Virology Division (SAViD), New South Wales Health Pathology Randwick	Area of Virology, Serology and Virology Division (SAViD), New South Wales Health Pathology Randwick	Rawlinson et al	https://www.gisaid.org	?	?	2020-08-05
EPI_ISL_509514	Area of Virology, Serology and Virology Division (SAViD), New South Wales Health Pathology Randwick	Area of Virology, Serology and Virology Division (SAViD), New South Wales Health Pathology Randwick	Rawlinson et al	https://www.gisaid.org	?	?	2020-08-05
EPI_ISL_509515	Area of Virology, Serology and Virology Division (SAViD), New South Wales Health Pathology Randwick	Area of Virology, Serology and Virology Division (SAViD), New South Wales Health Pathology Randwick	Rawlinson et al	https://www.gisaid.org	?	?	2020-08-05
EPI_ISL_500679	Area of Virology, Serology and Virology Division (SAViD), New South Wales Health Pathology Randwick	Area of Virology, Serology and Virology Division (SAViD), New South Wales Health Pathology Randwick	Rawlinson et al	https://www.gisaid.org	?	?	2020-07-29
EPI_ISL_500680	Area of Virology, Serology and Virology Division (SAViD), New South Wales Health Pathology Randwick	Area of Virology, Serology and Virology Division (SAViD), New South Wales Health Pathology Randwick	Rawlinson et al	https://www.gisaid.org	?	?	2020-07-29
EPI_ISL_500681	Area of Virology, Serology and Virology Division (SAViD), New South Wales Health Pathology Randwick	Area of Virology, Serology and Virology Division (SAViD), New South Wales Health Pathology Randwick	Rawlinson et al	https://www.gisaid.org	?	?	2020-07-29
EPI_ISL_451490	Pathology West - NSW Health Pathology	NSW Health Pathology - Institute of Clinical Pathology and Medical Research; Westmead Hospital; University of Sydney	CIDM-PH et al. et al	https://www.gisaid.org	?	?	2020-05-25
EPI_ISL_509516	Area of Virology, Serology and Virology Division (SAViD), New South Wales Health Pathology Randwick	Area of Virology, Serology and Virology Division (SAViD), New South Wales Health Pathology Randwick	Rawlinson et al	https://www.gisaid.org	?	?	2020-08-05
EPI_ISL_500682	Area of Virology, Serology and Virology Division (SAViD), New South Wales Health Pathology Randwick	Area of Virology, Serology and Virology Division (SAViD), New South Wales Health Pathology Randwick	Rawlinson et al	https://www.gisaid.org	?	?	2020-07-29
EPI_ISL_500683	Area of Virology, Serology and Virology Division (SAViD), New South Wales Health Pathology Randwick	Area of Virology, Serology and Virology Division (SAViD), New South Wales Health Pathology Randwick	Rawlinson et al	https://www.gisaid.org	?	?	2020-07-29
EPI_ISL_500684	Area of Virology, Serology and Virology Division (SAViD), New South Wales Health Pathology Randwick	Area of Virology, Serology and Virology Division (SAViD), New South Wales Health Pathology Randwick	Rawlinson et al	https://www.gisaid.org	?	?	2020-07-29
EPI_ISL_500685	Area of Virology, Serology and Virology Division (SAViD), New South Wales Health Pathology Randwick	Area of Virology, Serology and Virology Division (SAViD), New South Wales Health Pathology Randwick	Rawlinson et al	https://www.gisaid.org	?	?	2020-07-29
EPI_ISL_500686	Area of Virology, Serology and Virology Division (SAViD), New South Wales Health Pathology Randwick	Area of Virology, Serology and Virology Division (SAViD), New South Wales Health Pathology Randwick	Rawlinson et al	https://www.gisaid.org	?	?	2020-07-29
EPI_ISL_500687	Area of Virology, Serology and Virology Division (SAViD), New South Wales Health Pathology Randwick	Area of Virology, Serology and Virology Division (SAViD), New South Wales Health Pathology Randwick	Rawlinson et al	https://www.gisaid.org	?	?	2020-07-29
EPI_ISL_500688	Area of Virology, Serology and Virology Division (SAViD), New South Wales Health Pathology Randwick	Area of Virology, Serology and Virology Division (SAViD), New South Wales Health Pathology Randwick	Rawlinson et al	https://www.gisaid.org	?	?	2020-07-29
EPI_ISL_451491	Pathology West - NSW Health Pathology	NSW Health Pathology - Institute of Clinical Pathology and Medical Research; Westmead Hospital; University of Sydney	CIDM-PH et al. et al	https://www.gisaid.org	?	?	2020-05-25
EPI_ISL_500689	Area of Virology, Serology and Virology Division (SAViD), New South Wales Health Pathology Randwick	Area of Virology, Serology and Virology Division (SAViD), New South Wales Health Pathology Randwick	Rawlinson et al	https://www.gisaid.org	?	?	2020-07-29
EPI_ISL_500690	Area of Virology, Serology and Virology Division (SAViD), New South Wales Health Pathology Randwick	Area of Virology, Serology and Virology Division (SAViD), New South Wales Health Pathology Randwick	Rawlinson et al	https://www.gisaid.org	?	?	2020-07-29
EPI_ISL_500691	Area of Virology, Serology and Virology Division (SAViD), New South Wales Health Pathology Randwick	Area of Virology, Serology and Virology Division (SAViD), New South Wales Health Pathology Randwick	Rawlinson et al	https://www.gisaid.org	?	?	2020-07-29
EPI_ISL_500692	Area of Virology, Serology and Virology Division (SAViD), New South Wales Health Pathology Randwick	Area of Virology, Serology and Virology Division (SAViD), New South Wales Health Pathology Randwick	Rawlinson et al	https://www.gisaid.org	?	?	2020-07-29
EPI_ISL_527010	Area of Virology, Serology and Virology Division (SAViD), New South Wales Health Pathology Randwick	Area of Virology, Serology and Virology Division (SAViD), New South Wales Health Pathology Randwick	Rawlinson et al	https://www.gisaid.org	?	?	2020-09-03
EPI_ISL_500693	Area of Virology, Serology and Virology Division (SAViD), New South Wales Health Pathology Randwick	Area of Virology, Serology and Virology Division (SAViD), New South Wales Health Pathology Randwick	Rawlinson et al	https://www.gisaid.org	?	?	2020-07-29
EPI_ISL_500694	Area of Virology, Serology and Virology Division (SAViD), New South Wales Health Pathology Randwick	Area of Virology, Serology and Virology Division (SAViD), New South Wales Health Pathology Randwick	Rawlinson et al	https://www.gisaid.org	?	?	2020-07-29
EPI_ISL_500695	Area of Virology, Serology and Virology Division (SAViD), New South Wales Health Pathology Randwick	Area of Virology, Serology and Virology Division (SAViD), New South Wales Health Pathology Randwick	Rawlinson et al	https://www.gisaid.org	?	?	2020-07-29
EPI_ISL_500696	Area of Virology, Serology and Virology Division (SAViD), New South Wales Health Pathology Randwick	Area of Virology, Serology and Virology Division (SAViD), New South Wales Health Pathology Randwick	Rawlinson et al	https://www.gisaid.org	?	?	2020-07-29
EPI_ISL_451492	Pathology West - NSW Health Pathology	NSW Health Pathology - Institute of Clinical Pathology and Medical Research; Westmead Hospital; University of Sydney	CIDM-PH et al. et al	https://www.gisaid.org	?	?	2020-05-25
EPI_ISL_500697	Area of Virology, Serology and Virology Division (SAViD), New South Wales Health Pathology Randwick	Area of Virology, Serology and Virology Division (SAViD), New South Wales Health Pathology Randwick	Rawlinson et al	https://www.gisaid.org	?	?	2020-07-29
EPI_ISL_500698	Area of Virology, Serology and Virology Division (SAViD), New South Wales Health Pathology Randwick	Area of Virology, Serology and Virology Division (SAViD), New South Wales Health Pathology Randwick	Rawlinson et al	https://www.gisaid.org	?	?	2020-07-29
EPI_ISL_500699	Area of Virology, Serology and Virology Division (SAViD), New South Wales Health Pathology Randwick	Area of Virology, Serology and Virology Division (SAViD), New South Wales Health Pathology Randwick	Rawlinson et al	https://www.gisaid.org	?	?	2020-07-29
EPI_ISL_500700	Area of Virology, Serology and Virology Division (SAViD), New South Wales Health Pathology Randwick	Area of Virology, Serology and Virology Division (SAViD), New South Wales Health Pathology Randwick	Rawlinson et al	https://www.gisaid.org	?	?	2020-07-29
EPI_ISL_500701	Area of Virology, Serology and Virology Division (SAViD), New South Wales Health Pathology Randwick	Area of Virology, Serology and Virology Division (SAViD), New South Wales Health Pathology Randwick	Rawlinson et al	https://www.gisaid.org	?	?	2020-07-29
EPI_ISL_451493	Pathology West - NSW Health Pathology	NSW Health Pathology - Institute of Clinical Pathology and Medical Research; Westmead Hospital; University of Sydney	CIDM-PH et al. et al	https://www.gisaid.org	?	?	2020-05-25
EPI_ISL_509517	Area of Virology, Serology and Virology Division (SAViD), New South Wales Health Pathology Randwick	Area of Virology, Serology and Virology Division (SAViD), New South Wales Health Pathology Randwick	Rawlinson et al	https://www.gisaid.org	?	?	2020-08-05
EPI_ISL_509518	Area of Virology, Serology and Virology Division (SAViD), New South Wales Health Pathology Randwick	Area of Virology, Serology and Virology Division (SAViD), New South Wales Health Pathology Randwick	Rawlinson et al	https://www.gisaid.org	?	?	2020-08-05
EPI_ISL_451494	Pathology West - NSW Health Pathology	NSW Health Pathology - Institute of Clinical Pathology and Medical Research; Westmead Hospital; University of Sydney	CIDM-PH et al. et al	https://www.gisaid.org	?	?	2020-05-25
EPI_ISL_509519	Area of Virology, Serology and Virology Division (SAViD), New South Wales Health Pathology Randwick	Area of Virology, Serology and Virology Division (SAViD), New South Wales Health Pathology Randwick	Rawlinson et al	https://www.gisaid.org	?	?	2020-08-05
EPI_ISL_500702	Area of Virology, Serology and Virology Division (SAViD), New South Wales Health Pathology Randwick	Area of Virology, Serology and Virology Division (SAViD), New South Wales Health Pathology Randwick	Rawlinson et al	https://www.gisaid.org	?	?	2020-07-29
EPI_ISL_451495	Pathology West - NSW Health Pathology	NSW Health Pathology - Institute of Clinical Pathology and Medical Research; Westmead Hospital; University of Sydney	CIDM-PH et al. et al	https://www.gisaid.org	?	?	2020-05-25
EPI_ISL_500703	Area of Virology, Serology and Virology Division (SAViD), New South Wales Health Pathology Randwick	Area of Virology, Serology and Virology Division (SAViD), New South Wales Health Pathology Randwick	Rawlinson et al	https://www.gisaid.org	?	?	2020-07-29
EPI_ISL_427650	Centre for Infectious Diseases and Microbiology Public Health	NSW Health Pathology - Institute of Clinical Pathology and Medical Research; Westmead Hospital; University of Sydney	Gall M et al	https://www.gisaid.org	Revealing COVID-19 transmission in Australia by SARS-CoV-2 genome sequencing and agent-based modeling	https://www.nature.com/articles/s41591-020-1000-7	2020-04-19
EPI_ISL_451496	Pathology West - NSW Health Pathology	NSW Health Pathology - Institute of Clinical Pathology and Medical Research; Westmead Hospital; University of Sydney	CIDM-PH et al. et al	https://www.gisaid.org	?	?	2020-05-25
EPI_ISL_500704	Area of Virology, Serology and Virology Division (SAViD), New South Wales Health Pathology Randwick	Area of Virology, Serology and Virology Division (SAViD), New South Wales Health Pathology Randwick	Rawlinson et al	https://www.gisaid.org	?	?	2020-07-29
EPI_ISL_451497	Pathology West - NSW Health Pathology	NSW Health Pathology - Institute of Clinical Pathology and Medical Research; Westmead Hospital; University of Sydney	CIDM-PH et al. et al	https://www.gisaid.org	?	?	2020-05-25
EPI_ISL_500705	Area of Virology, Serology and Virology Division (SAViD), New South Wales Health Pathology Randwick	Area of Virology, Serology and Virology Division (SAViD), New South Wales Health Pathology Randwick	Rawlinson et al	https://www.gisaid.org	?	?	2020-07-29
EPI_ISL_500706	Area of Virology, Serology and Virology Division (SAViD), New South Wales Health Pathology Randwick	Area of Virology, Serology and Virology Division (SAViD), New South Wales Health Pathology Randwick	Rawlinson et al	https://www.gisaid.org	?	?	2020-07-29
EPI_ISL_509520	Area of Virology, Serology and Virology Division (SAViD), New South Wales Health Pathology Randwick	Area of Virology, Serology and Virology Division (SAViD), New South Wales Health Pathology Randwick	Rawlinson et al	https://www.gisaid.org	?	?	2020-08-05
EPI_ISL_451498	Pathology West - NSW Health Pathology	NSW Health Pathology - Institute of Clinical Pathology and Medical Research; Westmead Hospital; University of Sydney	CIDM-PH et al. et al	https://www.gisaid.org	?	?	2020-05-25
EPI_ISL_451499	Pathology West - NSW Health Pathology	NSW Health Pathology - Institute of Clinical Pathology and Medical Research; Westmead Hospital; University of Sydney	CIDM-PH et al. et al	https://www.gisaid.org	?	?	2020-05-25
EPI_ISL_451500	Pathology West - NSW Health Pathology	NSW Health Pathology - Institute of Clinical Pathology and Medical Research; Westmead Hospital; University of Sydney	CIDM-PH et al. et al	https://www.gisaid.org	?	?	2020-05-25
EPI_ISL_451501	Pathology West - NSW Health Pathology	NSW Health Pathology - Institute of Clinical Pathology and Medical Research; Westmead Hospital; University of Sydney	CIDM-PH et al. et al	https://www.gisaid.org	?	?	2020-05-25
EPI_ISL_451502	Pathology West - NSW Health Pathology	NSW Health Pathology - Institute of Clinical Pathology and Medical Research; Westmead Hospital; University of Sydney	CIDM-PH et al. et al	https://www.gisaid.org	?	?	2020-05-25
EPI_ISL_451503	Pathology West - NSW Health Pathology	NSW Health Pathology - Institute of Clinical Pathology and Medical Research; Westmead Hospital; University of Sydney	CIDM-PH et al. et al	https://www.gisaid.org	?	?	2020-05-25
EPI_ISL_451504	Pathology West - NSW Health Pathology	NSW Health Pathology - Institute of Clinical Pathology and Medical Research; Westmead Hospital; University of Sydney	CIDM-PH et al. et al	https://www.gisaid.org	?	?	2020-05-25
EPI_ISL_451505	Pathology West - NSW Health Pathology	NSW Health Pathology - Institute of Clinical Pathology and Medical Research; Westmead Hospital; University of Sydney	CIDM-PH et al. et al	https://www.gisaid.org	?	?	2020-05-25
EPI_ISL_417387	Centre for Infectious Diseases and Microbiology Public Health	NSW Health Pathology - Institute of Clinical Pathology and Medical Research; Westmead Hospital; University of Sydney	Timms V et al	https://www.gisaid.org	Revealing COVID-19 transmission in Australia by SARS-CoV-2 genome sequencing and agent-based modeling	https://www.nature.com/articles/s41591-020-1000-7	2020-03-25
EPI_ISL_451506	Pathology West - NSW Health Pathology	NSW Health Pathology - Institute of Clinical Pathology and Medical Research; Westmead Hospital; University of Sydney	CIDM-PH et al. et al	https://www.gisaid.org	?	?	2020-05-25
EPI_ISL_451507	Pathology West - NSW Health Pathology	NSW Health Pathology - Institute of Clinical Pathology and Medical Research; Westmead Hospital; University of Sydney	CIDM-PH et al. et al	https://www.gisaid.org	?	?	2020-05-25
EPI_ISL_527011	Area of Virology, Serology and Virology Division (SAViD), New South Wales Health Pathology Randwick	Area of Virology, Serology and Virology Division (SAViD), New South Wales Health Pathology Randwick	Rawlinson et al	https://www.gisaid.org	?	?	2020-09-03
EPI_ISL_527012	Area of Virology, Serology and Virology Division (SAViD), New South Wales Health Pathology Randwick	Area of Virology, Serology and Virology Division (SAViD), New South Wales Health Pathology Randwick	Rawlinson et al	https://www.gisaid.org	?	?	2020-09-03
EPI_ISL_527013	Area of Virology, Serology and Virology Division (SAViD), New South Wales Health Pathology Randwick	Area of Virology, Serology and Virology Division (SAViD), New South Wales Health Pathology Randwick	Rawlinson et al	https://www.gisaid.org	?	?	2020-09-03
EPI_ISL_451508	Pathology West - NSW Health Pathology	NSW Health Pathology - Institute of Clinical Pathology and Medical Research; Westmead Hospital; University of Sydney	CIDM-PH et al. et al	https://www.gisaid.org	?	?	2020-05-25
EPI_ISL_527014	Area of Virology, Serology and Virology Division (SAViD), New South Wales Health Pathology Randwick	Area of Virology, Serology and Virology Division (SAViD), New South Wales Health Pathology Randwick	Rawlinson et al	https://www.gisaid.org	?	?	2020-09-03
EPI_ISL_451509	Pathology West - NSW Health Pathology	NSW Health Pathology - Institute of Clinical Pathology and Medical Research; Westmead Hospital; University of Sydney	CIDM-PH et al. et al	https://www.gisaid.org	?	?	2020-05-25
EPI_ISL_527015	Area of Virology, Serology and Virology Division (SAViD), New South Wales Health Pathology Randwick	Area of Virology, Serology and Virology Division (SAViD), New South Wales Health Pathology Randwick	Rawlinson et al	https://www.gisaid.org	?	?	2020-09-03
EPI_ISL_527016	Area of Virology, Serology and Virology Division (SAViD), New South Wales Health Pathology Randwick	Area of Virology, Serology and Virology Division (SAViD), New South Wales Health Pathology Randwick	Rawlinson et al	https://www.gisaid.org	?	?	2020-09-03
EPI_ISL_527017	Area of Virology, Serology and Virology Division (SAViD), New South Wales Health Pathology Randwick	Area of Virology, Serology and Virology Division (SAViD), New South Wales Health Pathology Randwick	Rawlinson et al	https://www.gisaid.org	?	?	2020-09-03
EPI_ISL_451510	Pathology West - NSW Health Pathology	NSW Health Pathology - Institute of Clinical Pathology and Medical Research; Westmead Hospital; University of Sydney	CIDM-PH et al. et al	https://www.gisaid.org	?	?	2020-05-25
EPI_ISL_527018	Area of Virology, Serology and Virology Division (SAViD), New South Wales Health Pathology Randwick	Area of Virology, Serology and Virology Division (SAViD), New South Wales Health Pathology Randwick	Rawlinson et al	https://www.gisaid.org	?	?	2020-09-03
EPI_ISL_451511	Pathology West - NSW Health Pathology	NSW Health Pathology - Institute of Clinical Pathology and Medical Research; Westmead Hospital; University of Sydney	CIDM-PH et al. et al	https://www.gisaid.org	?	?	2020-05-25
EPI_ISL_451512	Pathology West - NSW Health Pathology	NSW Health Pathology - Institute of Clinical Pathology and Medical Research; Westmead Hospital; University of Sydney	CIDM-PH et al. et al	https://www.gisaid.org	?	?	2020-05-25
EPI_ISL_527019	Area of Virology, Serology and Virology Division (SAViD), New South Wales Health Pathology Randwick	Area of Virology, Serology and Virology Division (SAViD), New South Wales Health Pathology Randwick	Rawlinson et al	https://www.gisaid.org	?	?	2020-09-03
EPI_ISL_527020	Area of Virology, Serology and Virology Division (SAViD), New South Wales Health Pathology Randwick	Area of Virology, Serology and Virology Division (SAViD), New South Wales Health Pathology Randwick	Rawlinson et al	https://www.gisaid.org	?	?	2020-09-03
EPI_ISL_451513	Pathology West - NSW Health Pathology	NSW Health Pathology - Institute of Clinical Pathology and Medical Research; Westmead Hospital; University of Sydney	CIDM-PH et al. et al	https://www.gisaid.org	?	?	2020-05-25
EPI_ISL_527021	Area of Virology, Serology and Virology Division (SAViD), New South Wales Health Pathology Randwick	Area of Virology, Serology and Virology Division (SAViD), New South Wales Health Pathology Randwick	Rawlinson et al	https://www.gisaid.org	?	?	2020-09-03
EPI_ISL_527022	Area of Virology, Serology and Virology Division (SAViD), New South Wales Health Pathology Randwick	Area of Virology, Serology and Virology Division (SAViD), New South Wales Health Pathology Randwick	Rawlinson et al	https://www.gisaid.org	?	?	2020-09-03
EPI_ISL_527023	Area of Virology, Serology and Virology Division (SAViD), New South Wales Health Pathology Randwick	Area of Virology, Serology and Virology Division (SAViD), New South Wales Health Pathology Randwick	Rawlinson et al	https://www.gisaid.org	?	?	2020-09-03
EPI_ISL_451514	Pathology West - NSW Health Pathology	NSW Health Pathology - Institute of Clinical Pathology and Medical Research; Westmead Hospital; University of Sydney	CIDM-PH et al. et al	https://www.gisaid.org	?	?	2020-05-25
EPI_ISL_527024	Area of Virology, Serology and Virology Division (SAViD), New South Wales Health Pathology Randwick	Area of Virology, Serology and Virology Division (SAViD), New South Wales Health Pathology Randwick	Rawlinson et al	https://www.gisaid.org	?	?	2020-09-03
EPI_ISL_527025	Area of Virology, Serology and Virology Division (SAViD), New South Wales Health Pathology Randwick	Area of Virology, Serology and Virology Division (SAViD), New South Wales Health Pathology Randwick	Rawlinson et al	https://www.gisaid.org	?	?	2020-09-03
EPI_ISL_527026	Area of Virology, Serology and Virology Division (SAViD), New South Wales Health Pathology Randwick	Area of Virology, Serology and Virology Division (SAViD), New South Wales Health Pathology Randwick	Rawlinson et al	https://www.gisaid.org	?	?	2020-09-03
EPI_ISL_417388	Centre for Infectious Diseases and Microbiology Public Health	NSW Health Pathology - Institute of Clinical Pathology and Medical Research; Westmead Hospital; University of Sydney	Gall M et al	https://www.gisaid.org	Revealing COVID-19 transmission in Australia by SARS-CoV-2 genome sequencing and agent-based modeling	https://www.nature.com/articles/s41591-020-1000-7	2020-03-25
EPI_ISL_451515	Pathology West - NSW Health Pathology	NSW Health Pathology - Institute of Clinical Pathology and Medical Research; Westmead Hospital; University of Sydney	CIDM-PH et al. et al	https://www.gisaid.org	?	?	2020-05-25
EPI_ISL_527027	Area of Virology, Serology and Virology Division (SAViD), New South Wales Health Pathology Randwick	Area of Virology, Serology and Virology Division (SAViD), New South Wales Health Pathology Randwick	Rawlinson et al	https://www.gisaid.org	?	?	2020-09-03
EPI_ISL_527028	Area of Virology, Serology and Virology Division (SAViD), New South Wales Health Pathology Randwick	Area of Virology, Serology and Virology Division (SAViD), New South Wales Health Pathology Randwick	Rawlinson et al	https://www.gisaid.org	?	?	2020-09-03
EPI_ISL_527029	Area of Virology, Serology and Virology Division (SAViD), New South Wales Health Pathology Randwick	Area of Virology, Serology and Virology Division (SAViD), New South Wales Health Pathology Randwick	Rawlinson et al	https://www.gisaid.org	?	?	2020-09-03
EPI_ISL_451516	Pathology West - NSW Health Pathology	NSW Health Pathology - Institute of Clinical Pathology and Medical Research; Westmead Hospital; University of Sydney	CIDM-PH et al. et al	https://www.gisaid.org	?	?	2020-05-25
EPI_ISL_527030	Area of Virology, Serology and Virology Division (SAViD), New South Wales Health Pathology Randwick	Area of Virology, Serology and Virology Division (SAViD), New South Wales Health Pathology Randwick	Rawlinson et al	https://www.gisaid.org	?	?	2020-09-03
EPI_ISL_527031	Area of Virology, Serology and Virology Division (SAViD), New South Wales Health Pathology Randwick	Area of Virology, Serology and Virology Division (SAViD), New South Wales Health Pathology Randwick	Rawlinson et al	https://www.gisaid.org	?	?	2020-09-03
EPI_ISL_527032	Area of Virology, Serology and Virology Division (SAViD), New South Wales Health Pathology Randwick	Area of Virology, Serology and Virology Division (SAViD), New South Wales Health Pathology Randwick	Rawlinson et al	https://www.gisaid.org	?	?	2020-09-03
EPI_ISL_527033	Area of Virology, Serology and Virology Division (SAViD), New South Wales Health Pathology Randwick	Area of Virology, Serology and Virology Division (SAViD), New South Wales Health Pathology Randwick	Rawlinson et al	https://www.gisaid.org	?	?	2020-09-03
EPI_ISL_527034	Area of Virology, Serology and Virology Division (SAViD), New South Wales Health Pathology Randwick	Area of Virology, Serology and Virology Division (SAViD), New South Wales Health Pathology Randwick	Rawlinson et al	https://www.gisaid.org	?	?	2020-09-03
EPI_ISL_527035	Area of Virology, Serology and Virology Division (SAViD), New South Wales Health Pathology Randwick	Area of Virology, Serology and Virology Division (SAViD), New South Wales Health Pathology Randwick	Rawlinson et al	https://www.gisaid.org	?	?	2020-09-03
EPI_ISL_451517	South Eastern Area Laboratory Services	NSW Health Pathology - Institute of Clinical Pathology and Medical Research; Westmead Hospital; University of Sydney	CIDM-PH et al. et al	https://www.gisaid.org	?	?	2020-05-25
EPI_ISL_509521	Area of Virology, Serology and Virology Division (SAViD), New South Wales Health Pathology Randwick	Area of Virology, Serology and Virology Division (SAViD), New South Wales Health Pathology Randwick	Rawlinson et al	https://www.gisaid.org	?	?	2020-08-05
EPI_ISL_527036	Area of Virology, Serology and Virology Division (SAViD), New South Wales Health Pathology Randwick	Area of Virology, Serology and Virology Division (SAViD), New South Wales Health Pathology Randwick	Rawlinson et al	https://www.gisaid.org	?	?	2020-09-03
EPI_ISL_451518	South Eastern Area Laboratory Services	NSW Health Pathology - Institute of Clinical Pathology and Medical Research; Westmead Hospital; University of Sydney	CIDM-PH et al. et al	https://www.gisaid.org	?	?	2020-05-25
EPI_ISL_509522	Area of Virology, Serology and Virology Division (SAViD), New South Wales Health Pathology Randwick	Area of Virology, Serology and Virology Division (SAViD), New South Wales Health Pathology Randwick	Rawlinson et al	https://www.gisaid.org	?	?	2020-08-05
EPI_ISL_527037	Area of Virology, Serology and Virology Division (SAViD), New South Wales Health Pathology Randwick	Area of Virology, Serology and Virology Division (SAViD), New South Wales Health Pathology Randwick	Rawlinson et al	https://www.gisaid.org	?	?	2020-09-03
EPI_ISL_527038	Area of Virology, Serology and Virology Division (SAViD), New South Wales Health Pathology Randwick	Area of Virology, Serology and Virology Division (SAViD), New South Wales Health Pathology Randwick	Rawlinson et al	https://www.gisaid.org	?	?	2020-09-03
EPI_ISL_527039	Area of Virology, Serology and Virology Division (SAViD), New South Wales Health Pathology Randwick	Area of Virology, Serology and Virology Division (SAViD), New South Wales Health Pathology Randwick	Rawlinson et al	https://www.gisaid.org	?	?	2020-09-03
EPI_ISL_527040	Area of Virology, Serology and Virology Division (SAViD), New South Wales Health Pathology Randwick	Area of Virology, Serology and Virology Division (SAViD), New South Wales Health Pathology Randwick	Rawlinson et al	https://www.gisaid.org	?	?	2020-09-03
EPI_ISL_527041	Area of Virology, Serology and Virology Division (SAViD), New South Wales Health Pathology Randwick	Area of Virology, Serology and Virology Division (SAViD), New South Wales Health Pathology Randwick	Rawlinson et al	https://www.gisaid.org	?	?	2020-09-03
EPI_ISL_451519	South Eastern Area Laboratory Services	NSW Health Pathology - Institute of Clinical Pathology and Medical Research; Westmead Hospital; University of Sydney	CIDM-PH et al. et al	https://www.gisaid.org	?	?	2020-05-25
EPI_ISL_527042	Area of Virology, Serology and Virology Division (SAViD), New South Wales Health Pathology Randwick	Area of Virology, Serology and Virology Division (SAViD), New South Wales Health Pathology Randwick	Rawlinson et al	https://www.gisaid.org	?	?	2020-09-03
EPI_ISL_527043	Area of Virology, Serology and Virology Division (SAViD), New South Wales Health Pathology Randwick	Area of Virology, Serology and Virology Division (SAViD), New South Wales Health Pathology Randwick	Rawlinson et al	https://www.gisaid.org	?	?	2020-09-03
EPI_ISL_527044	Area of Virology, Serology and Virology Division (SAViD), New South Wales Health Pathology Randwick	Area of Virology, Serology and Virology Division (SAViD), New South Wales Health Pathology Randwick	Rawlinson et al	https://www.gisaid.org	?	?	2020-09-03
EPI_ISL_527045	Area of Virology, Serology and Virology Division (SAViD), New South Wales Health Pathology Randwick	Area of Virology, Serology and Virology Division (SAViD), New South Wales Health Pathology Randwick	Rawlinson et al	https://www.gisaid.org	?	?	2020-09-03
EPI_ISL_527046	Area of Virology, Serology and Virology Division (SAViD), New South Wales Health Pathology Randwick	Area of Virology, Serology and Virology Division (SAViD), New South Wales Health Pathology Randwick	Rawlinson et al	https://www.gisaid.org	?	?	2020-09-03
EPI_ISL_527047	Area of Virology, Serology and Virology Division (SAViD), New South Wales Health Pathology Randwick	Area of Virology, Serology and Virology Division (SAViD), New South Wales Health Pathology Randwick	Rawlinson et al	https://www.gisaid.org	?	?	2020-09-03
EPI_ISL_527048	Area of Virology, Serology and Virology Division (SAViD), New South Wales Health Pathology Randwick	Area of Virology, Serology and Virology Division (SAViD), New South Wales Health Pathology Randwick	Rawlinson et al	https://www.gisaid.org	?	?	2020-09-03
EPI_ISL_527049	Area of Virology, Serology and Virology Division (SAViD), New South Wales Health Pathology Randwick	Area of Virology, Serology and Virology Division (SAViD), New South Wales Health Pathology Randwick	Rawlinson et al	https://www.gisaid.org	?	?	2020-09-03
EPI_ISL_527050	Area of Virology, Serology and Virology Division (SAViD), New South Wales Health Pathology Randwick	Area of Virology, Serology and Virology Division (SAViD), New South Wales Health Pathology Randwick	Rawlinson et al	https://www.gisaid.org	?	?	2020-09-03
EPI_ISL_451520	South Eastern Area Laboratory Services	NSW Health Pathology - Institute of Clinical Pathology and Medical Research; Westmead Hospital; University of Sydney	CIDM-PH et al. et al	https://www.gisaid.org	?	?	2020-05-25
EPI_ISL_527051	Area of Virology, Serology and Virology Division (SAViD), New South Wales Health Pathology Randwick	Area of Virology, Serology and Virology Division (SAViD), New South Wales Health Pathology Randwick	Rawlinson et al	https://www.gisaid.org	?	?	2020-09-03
EPI_ISL_527052	Area of Virology, Serology and Virology Division (SAViD), New South Wales Health Pathology Randwick	Area of Virology, Serology and Virology Division (SAViD), New South Wales Health Pathology Randwick	Rawlinson et al	https://www.gisaid.org	?	?	2020-09-03
EPI_ISL_527053	Area of Virology, Serology and Virology Division (SAViD), New South Wales Health Pathology Randwick	Area of Virology, Serology and Virology Division (SAViD), New South Wales Health Pathology Randwick	Rawlinson et al	https://www.gisaid.org	?	?	2020-09-03
EPI_ISL_527054	Area of Virology, Serology and Virology Division (SAViD), New South Wales Health Pathology Randwick	Area of Virology, Serology and Virology Division (SAViD), New South Wales Health Pathology Randwick	Rawlinson et al	https://www.gisaid.org	?	?	2020-09-03
EPI_ISL_451521	South Eastern Area Laboratory Services	NSW Health Pathology - Institute of Clinical Pathology and Medical Research; Westmead Hospital; University of Sydney	CIDM-PH et al. et al	https://www.gisaid.org	?	?	2020-05-25
EPI_ISL_527055	Area of Virology, Serology and Virology Division (SAViD), New South Wales Health Pathology Randwick	Area of Virology, Serology and Virology Division (SAViD), New South Wales Health Pathology Randwick	Rawlinson et al	https://www.gisaid.org	?	?	2020-09-03
EPI_ISL_527056	Area of Virology, Serology and Virology Division (SAViD), New South Wales Health Pathology Randwick	Area of Virology, Serology and Virology Division (SAViD), New South Wales Health Pathology Randwick	Rawlinson et al	https://www.gisaid.org	?	?	2020-09-03
EPI_ISL_451522	Pathology West - NSW Health Pathology	NSW Health Pathology - Institute of Clinical Pathology and Medical Research; Westmead Hospital; University of Sydney	CIDM-PH et al. et al	https://www.gisaid.org	?	?	2020-05-25
EPI_ISL_527057	Area of Virology, Serology and Virology Division (SAViD), New South Wales Health Pathology Randwick	Area of Virology, Serology and Virology Division (SAViD), New South Wales Health Pathology Randwick	Rawlinson et al	https://www.gisaid.org	?	?	2020-09-03
EPI_ISL_527058	Area of Virology, Serology and Virology Division (SAViD), New South Wales Health Pathology Randwick	Area of Virology, Serology and Virology Division (SAViD), New South Wales Health Pathology Randwick	Rawlinson et al	https://www.gisaid.org	?	?	2020-09-03
EPI_ISL_527059	Area of Virology, Serology and Virology Division (SAViD), New South Wales Health Pathology Randwick	Area of Virology, Serology and Virology Division (SAViD), New South Wales Health Pathology Randwick	Rawlinson et al	https://www.gisaid.org	?	?	2020-09-03
EPI_ISL_527060	Area of Virology, Serology and Virology Division (SAViD), New South Wales Health Pathology Randwick	Area of Virology, Serology and Virology Division (SAViD), New South Wales Health Pathology Randwick	Rawlinson et al	https://www.gisaid.org	?	?	2020-09-03
EPI_ISL_527061	Area of Virology, Serology and Virology Division (SAViD), New South Wales Health Pathology Randwick	Area of Virology, Serology and Virology Division (SAViD), New South Wales Health Pathology Randwick	Rawlinson et al	https://www.gisaid.org	?	?	2020-09-03
EPI_ISL_527062	Area of Virology, Serology and Virology Division (SAViD), New South Wales Health Pathology Randwick	Area of Virology, Serology and Virology Division (SAViD), New South Wales Health Pathology Randwick	Rawlinson et al	https://www.gisaid.org	?	?	2020-09-03
EPI_ISL_509523	Area of Virology, Serology and Virology Division (SAViD), New South Wales Health Pathology Randwick	Area of Virology, Serology and Virology Division (SAViD), New South Wales Health Pathology Randwick	Rawlinson et al	https://www.gisaid.org	?	?	2020-08-05
EPI_ISL_451523	Pathology West - NSW Health Pathology	NSW Health Pathology - Institute of Clinical Pathology and Medical Research; Westmead Hospital; University of Sydney	CIDM-PH et al. et al	https://www.gisaid.org	?	?	2020-05-25
EPI_ISL_451524	Pathology West - NSW Health Pathology	NSW Health Pathology - Institute of Clinical Pathology and Medical Research; Westmead Hospital; University of Sydney	CIDM-PH et al. et al	https://www.gisaid.org	?	?	2020-05-25
EPI_ISL_417389	Centre for Infectious Diseases and Microbiology Public Health	NSW Health Pathology - Institute of Clinical Pathology and Medical Research; Westmead Hospital; University of Sydney	Arnott A et al	https://www.gisaid.org	Revealing COVID-19 transmission in Australia by SARS-CoV-2 genome sequencing and agent-based modeling	https://www.nature.com/articles/s41591-020-1000-7	2020-03-25
EPI_ISL_451525	Pathology West - NSW Health Pathology	NSW Health Pathology - Institute of Clinical Pathology and Medical Research; Westmead Hospital; University of Sydney	CIDM-PH et al. et al	https://www.gisaid.org	?	?	2020-05-25
EPI_ISL_500717	Area of Virology, Serology and Virology Division (SAViD), New South Wales Health Pathology Randwick	Area of Virology, Serology and Virology Division (SAViD), New South Wales Health Pathology Randwick	Rawlinson et al	https://www.gisaid.org	?	?	2020-07-29
EPI_ISL_451526	Pathology West - NSW Health Pathology	NSW Health Pathology - Institute of Clinical Pathology and Medical Research; Westmead Hospital; University of Sydney	CIDM-PH et al. et al	https://www.gisaid.org	?	?	2020-05-25
EPI_ISL_527063	Area of Virology, Serology and Virology Division (SAViD), New South Wales Health Pathology Randwick	Area of Virology, Serology and Virology Division (SAViD), New South Wales Health Pathology Randwick	Rawlinson et al	https://www.gisaid.org	?	?	2020-09-03
EPI_ISL_451527	Pathology West - NSW Health Pathology	NSW Health Pathology - Institute of Clinical Pathology and Medical Research; Westmead Hospital; University of Sydney	CIDM-PH et al. et al	https://www.gisaid.org	?	?	2020-05-25
EPI_ISL_451528	Pathology West - NSW Health Pathology	NSW Health Pathology - Institute of Clinical Pathology and Medical Research; Westmead Hospital; University of Sydney	CIDM-PH et al. et al	https://www.gisaid.org	?	?	2020-05-25
EPI_ISL_451529	Pathology West - NSW Health Pathology	NSW Health Pathology - Institute of Clinical Pathology and Medical Research; Westmead Hospital; University of Sydney	CIDM-PH et al. et al	https://www.gisaid.org	?	?	2020-05-25
EPI_ISL_527064	Area of Virology, Serology and Virology Division (SAViD), New South Wales Health Pathology Randwick	Area of Virology, Serology and Virology Division (SAViD), New South Wales Health Pathology Randwick	Rawlinson et al	https://www.gisaid.org	?	?	2020-09-03
EPI_ISL_451530	Pathology Sydney South West - NSW Health Pathology	NSW Health Pathology - Institute of Clinical Pathology and Medical Research; Westmead Hospital; University of Sydney	CIDM-PH et al. et al	https://www.gisaid.org	?	?	2020-05-25
EPI_ISL_451531	Pathology Sydney South West - NSW Health Pathology	NSW Health Pathology - Institute of Clinical Pathology and Medical Research; Westmead Hospital; University of Sydney	CIDM-PH et al. et al	https://www.gisaid.org	?	?	2020-05-25
EPI_ISL_451532	Pathology West - NSW Health Pathology	NSW Health Pathology - Institute of Clinical Pathology and Medical Research; Westmead Hospital; University of Sydney	CIDM-PH et al. et al	https://www.gisaid.org	?	?	2020-05-25
EPI_ISL_451533	Pathology Sydney South West - NSW Health Pathology	NSW Health Pathology - Institute of Clinical Pathology and Medical Research; Westmead Hospital; University of Sydney	CIDM-PH et al. et al	https://www.gisaid.org	?	?	2020-05-25
EPI_ISL_451534	Medlab Pathology	NSW Health Pathology - Institute of Clinical Pathology and Medical Research; Westmead Hospital; University of Sydney	CIDM-PH et al. et al	https://www.gisaid.org	?	?	2020-05-25
EPI_ISL_417390	Centre for Infectious Diseases and Microbiology Public Health	NSW Health Pathology - Institute of Clinical Pathology and Medical Research; Westmead Hospital; University of Sydney	Sadsad R et al	https://www.gisaid.org	Revealing COVID-19 transmission in Australia by SARS-CoV-2 genome sequencing and agent-based modeling	https://www.nature.com/articles/s41591-020-1000-7	2020-03-25
EPI_ISL_451535	Pathology West - NSW Health Pathology	NSW Health Pathology - Institute of Clinical Pathology and Medical Research; Westmead Hospital; University of Sydney	CIDM-PH et al. et al	https://www.gisaid.org	?	?	2020-05-25
EPI_ISL_451536	Pathology Sydney South West - NSW Health Pathology	NSW Health Pathology - Institute of Clinical Pathology and Medical Research; Westmead Hospital; University of Sydney	CIDM-PH et al. et al	https://www.gisaid.org	?	?	2020-05-25
EPI_ISL_527179	Area of Virology, Serology and Virology Division (SAViD), New South Wales Health Pathology Randwick	Area of Virology, Serology and Virology Division (SAViD), New South Wales Health Pathology Randwick	Rawlinson et al	https://www.gisaid.org	?	?	2020-09-03
EPI_ISL_527180	Area of Virology, Serology and Virology Division (SAViD), New South Wales Health Pathology Randwick	Area of Virology, Serology and Virology Division (SAViD), New South Wales Health Pathology Randwick	Rawlinson et al	https://www.gisaid.org	?	?	2020-09-03
EPI_ISL_527400	Area of Virology, Serology and Virology Division (SAViD), New South Wales Health Pathology Randwick	Area of Virology, Serology and Virology Division (SAViD), New South Wales Health Pathology Randwick	Rawlinson et al	https://www.gisaid.org	?	?	2020-09-04
EPI_ISL_451537	Pathology West - NSW Health Pathology	NSW Health Pathology - Institute of Clinical Pathology and Medical Research; Westmead Hospital; University of Sydney	CIDM-PH et al. et al	https://www.gisaid.org	?	?	2020-05-25
EPI_ISL_530334	Area of Virology, Serology and Virology Division (SAViD), New South Wales Health Pathology Randwick	Area of Virology, Serology and Virology Division (SAViD), New South Wales Health Pathology Randwick	Rawlinson et al	https://www.gisaid.org	?	?	2020-09-11
EPI_ISL_530335	Area of Virology, Serology and Virology Division (SAViD), New South Wales Health Pathology Randwick	Area of Virology, Serology and Virology Division (SAViD), New South Wales Health Pathology Randwick	Rawlinson et al	https://www.gisaid.org	?	?	2020-09-11
EPI_ISL_451538	Pathology West - NSW Health Pathology	NSW Health Pathology - Institute of Clinical Pathology and Medical Research; Westmead Hospital; University of Sydney	CIDM-PH et al. et al	https://www.gisaid.org	?	?	2020-05-25
EPI_ISL_530336	Area of Virology, Serology and Virology Division (SAViD), New South Wales Health Pathology Randwick	Area of Virology, Serology and Virology Division (SAViD), New South Wales Health Pathology Randwick	Rawlinson et al	https://www.gisaid.org	?	?	2020-09-11
EPI_ISL_530337	Area of Virology, Serology and Virology Division (SAViD), New South Wales Health Pathology Randwick	Area of Virology, Serology and Virology Division (SAViD), New South Wales Health Pathology Randwick	Rawlinson et al	https://www.gisaid.org	?	?	2020-09-11
EPI_ISL_530338	Area of Virology, Serology and Virology Division (SAViD), New South Wales Health Pathology Randwick	Area of Virology, Serology and Virology Division (SAViD), New South Wales Health Pathology Randwick	Rawlinson et al	https://www.gisaid.org	?	?	2020-09-11
EPI_ISL_530339	Area of Virology, Serology and Virology Division (SAViD), New South Wales Health Pathology Randwick	Area of Virology, Serology and Virology Division (SAViD), New South Wales Health Pathology Randwick	Rawlinson et al	https://www.gisaid.org	?	?	2020-09-11
EPI_ISL_451539	Pathology West - NSW Health Pathology	NSW Health Pathology - Institute of Clinical Pathology and Medical Research; Westmead Hospital; University of Sydney	CIDM-PH et al. et al	https://www.gisaid.org	?	?	2020-05-25
EPI_ISL_530340	Area of Virology, Serology and Virology Division (SAViD), New South Wales Health Pathology Randwick	Area of Virology, Serology and Virology Division (SAViD), New South Wales Health Pathology Randwick	Rawlinson et al	https://www.gisaid.org	?	?	2020-09-11
EPI_ISL_539327	Area of Virology, Serology and Virology Division (SAViD), New South Wales Health Pathology Randwick	Area of Virology, Serology and Virology Division (SAViD), New South Wales Health Pathology Randwick	Rawlinson et al	https://www.gisaid.org	?	?	2020-09-18
EPI_ISL_451540	ACT pathology	NSW Health Pathology - Institute of Clinical Pathology and Medical Research; Westmead Hospital; University of Sydney	CIDM-PH et al. et al	https://www.gisaid.org	?	?	2020-05-25
EPI_ISL_451541	Pathology West - NSW Health Pathology	NSW Health Pathology - Institute of Clinical Pathology and Medical Research; Westmead Hospital; University of Sydney	CIDM-PH et al. et al	https://www.gisaid.org	?	?	2020-05-25
EPI_ISL_451542	Pathology Sydney South West - NSW Health Pathology	NSW Health Pathology - Institute of Clinical Pathology and Medical Research; Westmead Hospital; University of Sydney	CIDM-PH et al. et al	https://www.gisaid.org	?	?	2020-05-25
EPI_ISL_451543	Pathology Sydney South West - NSW Health Pathology	NSW Health Pathology - Institute of Clinical Pathology and Medical Research; Westmead Hospital; University of Sydney	CIDM-PH et al. et al	https://www.gisaid.org	?	?	2020-05-25
EPI_ISL_417391	Centre for Infectious Diseases and Microbiology Public Health	NSW Health Pathology - Institute of Clinical Pathology and Medical Research; Westmead Hospital; University of Sydney	Carter I et al	https://www.gisaid.org	Revealing COVID-19 transmission in Australia by SARS-CoV-2 genome sequencing and agent-based modeling	https://www.nature.com/articles/s41591-020-1000-7	2020-03-25
EPI_ISL_451544	Pathology Sydney South West - NSW Health Pathology	NSW Health Pathology - Institute of Clinical Pathology and Medical Research; Westmead Hospital; University of Sydney	CIDM-PH et al. et al	https://www.gisaid.org	?	?	2020-05-25
EPI_ISL_451545	Laverty Pathology	NSW Health Pathology - Institute of Clinical Pathology and Medical Research; Westmead Hospital; University of Sydney	CIDM-PH et al. et al	https://www.gisaid.org	?	?	2020-05-25
EPI_ISL_451546	Pathology West - NSW Health Pathology	NSW Health Pathology - Institute of Clinical Pathology and Medical Research; Westmead Hospital; University of Sydney	CIDM-PH et al. et al	https://www.gisaid.org	?	?	2020-05-25
EPI_ISL_451547	Pathology West - NSW Health Pathology	NSW Health Pathology - Institute of Clinical Pathology and Medical Research; Westmead Hospital; University of Sydney	CIDM-PH et al. et al	https://www.gisaid.org	?	?	2020-05-25
EPI_ISL_451548	Childrens Hospital Westmead	NSW Health Pathology - Institute of Clinical Pathology and Medical Research; Westmead Hospital; University of Sydney	CIDM-PH et al. et al	https://www.gisaid.org	?	?	2020-05-25
EPI_ISL_451549	Pathology Sydney South West - NSW Health Pathology	NSW Health Pathology - Institute of Clinical Pathology and Medical Research; Westmead Hospital; University of Sydney	CIDM-PH et al. et al	https://www.gisaid.org	?	?	2020-05-25
EPI_ISL_451550	Pathology West - NSW Health Pathology	NSW Health Pathology - Institute of Clinical Pathology and Medical Research; Westmead Hospital; University of Sydney	CIDM-PH et al. et al	https://www.gisaid.org	?	?	2020-05-25
EPI_ISL_451551	Pathology West - NSW Health Pathology	NSW Health Pathology - Institute of Clinical Pathology and Medical Research; Westmead Hospital; University of Sydney	CIDM-PH et al. et al	https://www.gisaid.org	?	?	2020-05-25
EPI_ISL_451552	Pathology North - NSW Health Pathology	NSW Health Pathology - Institute of Clinical Pathology and Medical Research; Westmead Hospital; University of Sydney	CIDM-PH et al. et al	https://www.gisaid.org	?	?	2020-05-25
EPI_ISL_451553	Medlab Pathology	NSW Health Pathology - Institute of Clinical Pathology and Medical Research; Westmead Hospital; University of Sydney	CIDM-PH et al. et al	https://www.gisaid.org	?	?	2020-05-25
EPI_ISL_427651	Centre for Infectious Diseases and Microbiology Public Health	NSW Health Pathology - Institute of Clinical Pathology and Medical Research; Westmead Hospital; University of Sydney	Arnott A et al	https://www.gisaid.org	Revealing COVID-19 transmission in Australia by SARS-CoV-2 genome sequencing and agent-based modeling	https://www.nature.com/articles/s41591-020-1000-7	2020-04-19
EPI_ISL_451554	Medlab Pathology	NSW Health Pathology - Institute of Clinical Pathology and Medical Research; Westmead Hospital; University of Sydney	CIDM-PH et al. et al	https://www.gisaid.org	?	?	2020-05-25
EPI_ISL_451555	Medlab Pathology	NSW Health Pathology - Institute of Clinical Pathology and Medical Research; Westmead Hospital; University of Sydney	CIDM-PH et al. et al	https://www.gisaid.org	?	?	2020-05-25
EPI_ISL_451556	Pathology West - NSW Health Pathology	NSW Health Pathology - Institute of Clinical Pathology and Medical Research; Westmead Hospital; University of Sydney	CIDM-PH et al. et al	https://www.gisaid.org	?	?	2020-05-25
EPI_ISL_451557	Pathology West - NSW Health Pathology	NSW Health Pathology - Institute of Clinical Pathology and Medical Research; Westmead Hospital; University of Sydney	CIDM-PH et al. et al	https://www.gisaid.org	?	?	2020-05-25
EPI_ISL_451558	Medlab Pathology	NSW Health Pathology - Institute of Clinical Pathology and Medical Research; Westmead Hospital; University of Sydney	CIDM-PH et al. et al	https://www.gisaid.org	?	?	2020-05-25
EPI_ISL_451559	Pathology Sydney South West - NSW Health Pathology	NSW Health Pathology - Institute of Clinical Pathology and Medical Research; Westmead Hospital; University of Sydney	CIDM-PH et al. et al	https://www.gisaid.org	?	?	2020-05-25
EPI_ISL_451560	Pathology Sydney South West - NSW Health Pathology	NSW Health Pathology - Institute of Clinical Pathology and Medical Research; Westmead Hospital; University of Sydney	CIDM-PH et al. et al	https://www.gisaid.org	?	?	2020-05-25
EPI_ISL_451561	Pathology Sydney South West - NSW Health Pathology	NSW Health Pathology - Institute of Clinical Pathology and Medical Research; Westmead Hospital; University of Sydney	CIDM-PH et al. et al	https://www.gisaid.org	?	?	2020-05-25
EPI_ISL_451562	Pathology Sydney South West - NSW Health Pathology	NSW Health Pathology - Institute of Clinical Pathology and Medical Research; Westmead Hospital; University of Sydney	CIDM-PH et al. et al	https://www.gisaid.org	?	?	2020-05-25
EPI_ISL_451563	Pathology Sydney South West - NSW Health Pathology	NSW Health Pathology - Institute of Clinical Pathology and Medical Research; Westmead Hospital; University of Sydney	CIDM-PH et al. et al	https://www.gisaid.org	?	?	2020-05-25
EPI_ISL_451564	Pathology Sydney South West - NSW Health Pathology	NSW Health Pathology - Institute of Clinical Pathology and Medical Research; Westmead Hospital; University of Sydney	CIDM-PH et al. et al	https://www.gisaid.org	?	?	2020-05-25
EPI_ISL_451565	Pathology Sydney South West - NSW Health Pathology	NSW Health Pathology - Institute of Clinical Pathology and Medical Research; Westmead Hospital; University of Sydney	CIDM-PH et al. et al	https://www.gisaid.org	?	?	2020-05-25
EPI_ISL_451566	Pathology West - NSW Health Pathology	NSW Health Pathology - Institute of Clinical Pathology and Medical Research; Westmead Hospital; University of Sydney	CIDM-PH et al. et al	https://www.gisaid.org	?	?	2020-05-25
EPI_ISL_451567	Medlab Pathology	NSW Health Pathology - Institute of Clinical Pathology and Medical Research; Westmead Hospital; University of Sydney	CIDM-PH et al. et al	https://www.gisaid.org	?	?	2020-05-25
EPI_ISL_451568	Pathology West - NSW Health Pathology	NSW Health Pathology - Institute of Clinical Pathology and Medical Research; Westmead Hospital; University of Sydney	CIDM-PH et al. et al	https://www.gisaid.org	?	?	2020-05-25
EPI_ISL_451569	Pathology West - NSW Health Pathology	NSW Health Pathology - Institute of Clinical Pathology and Medical Research; Westmead Hospital; University of Sydney	CIDM-PH et al. et al	https://www.gisaid.org	?	?	2020-05-25
EPI_ISL_451570	Pathology West - NSW Health Pathology	NSW Health Pathology - Institute of Clinical Pathology and Medical Research; Westmead Hospital; University of Sydney	CIDM-PH et al. et al	https://www.gisaid.org	?	?	2020-05-25
EPI_ISL_451571	Pathology West - NSW Health Pathology	NSW Health Pathology - Institute of Clinical Pathology and Medical Research; Westmead Hospital; University of Sydney	CIDM-PH et al. et al	https://www.gisaid.org	?	?	2020-05-25
EPI_ISL_451572	Laverty Pathology	NSW Health Pathology - Institute of Clinical Pathology and Medical Research; Westmead Hospital; University of Sydney	CIDM-PH et al. et al	https://www.gisaid.org	?	?	2020-05-25
EPI_ISL_451573	Pathology West - NSW Health Pathology	NSW Health Pathology - Institute of Clinical Pathology and Medical Research; Westmead Hospital; University of Sydney	CIDM-PH et al. et al	https://www.gisaid.org	?	?	2020-05-25
EPI_ISL_417392	Centre for Infectious Diseases and Microbiology Public Health	NSW Health Pathology - Institute of Clinical Pathology and Medical Research; Westmead Hospital; University of Sydney	Rahman H et al	https://www.gisaid.org	Revealing COVID-19 transmission in Australia by SARS-CoV-2 genome sequencing and agent-based modeling	https://www.nature.com/articles/s41591-020-1000-7	2020-03-25
EPI_ISL_451574	Australian Clinical Labs	NSW Health Pathology - Institute of Clinical Pathology and Medical Research; Westmead Hospital; University of Sydney	CIDM-PH et al. et al	https://www.gisaid.org	?	?	2020-05-25
EPI_ISL_451575	Pathology West - NSW Health Pathology	NSW Health Pathology - Institute of Clinical Pathology and Medical Research; Westmead Hospital; University of Sydney	CIDM-PH et al. et al	https://www.gisaid.org	?	?	2020-05-25
EPI_ISL_451576	Pathology West - NSW Health Pathology	NSW Health Pathology - Institute of Clinical Pathology and Medical Research; Westmead Hospital; University of Sydney	CIDM-PH et al. et al	https://www.gisaid.org	?	?	2020-05-25
EPI_ISL_451577	Pathology West - NSW Health Pathology	NSW Health Pathology - Institute of Clinical Pathology and Medical Research; Westmead Hospital; University of Sydney	CIDM-PH et al. et al	https://www.gisaid.org	?	?	2020-05-25
EPI_ISL_451578	Pathology Sydney South West - NSW Health Pathology	NSW Health Pathology - Institute of Clinical Pathology and Medical Research; Westmead Hospital; University of Sydney	CIDM-PH et al. et al	https://www.gisaid.org	?	?	2020-05-25
EPI_ISL_451579	Pathology West - NSW Health Pathology	NSW Health Pathology - Institute of Clinical Pathology and Medical Research; Westmead Hospital; University of Sydney	CIDM-PH et al. et al	https://www.gisaid.org	?	?	2020-05-25
EPI_ISL_451580	Pathology West - NSW Health Pathology	NSW Health Pathology - Institute of Clinical Pathology and Medical Research; Westmead Hospital; University of Sydney	CIDM-PH et al. et al	https://www.gisaid.org	?	?	2020-05-25
EPI_ISL_451581	Pathology Sydney South West - NSW Health Pathology	NSW Health Pathology - Institute of Clinical Pathology and Medical Research; Westmead Hospital; University of Sydney	CIDM-PH et al. et al	https://www.gisaid.org	?	?	2020-05-25
EPI_ISL_451582	Pathology West - NSW Health Pathology	NSW Health Pathology - Institute of Clinical Pathology and Medical Research; Westmead Hospital; University of Sydney	CIDM-PH et al. et al	https://www.gisaid.org	?	?	2020-05-25
EPI_ISL_451583	Medlab Pathology	NSW Health Pathology - Institute of Clinical Pathology and Medical Research; Westmead Hospital; University of Sydney	CIDM-PH et al. et al	https://www.gisaid.org	?	?	2020-05-25
EPI_ISL_451584	Pathology West - NSW Health Pathology	NSW Health Pathology - Institute of Clinical Pathology and Medical Research; Westmead Hospital; University of Sydney	CIDM-PH et al. et al	https://www.gisaid.org	?	?	2020-05-25
EPI_ISL_451585	Pathology West - NSW Health Pathology	NSW Health Pathology - Institute of Clinical Pathology and Medical Research; Westmead Hospital; University of Sydney	CIDM-PH et al. et al	https://www.gisaid.org	?	?	2020-05-25
EPI_ISL_451586	Pathology West - NSW Health Pathology	NSW Health Pathology - Institute of Clinical Pathology and Medical Research; Westmead Hospital; University of Sydney	CIDM-PH et al. et al	https://www.gisaid.org	?	?	2020-05-25
EPI_ISL_451587	Pathology North Hunter- NSW Health Pathology	NSW Health Pathology - Institute of Clinical Pathology and Medical Research; Westmead Hospital; University of Sydney	CIDM-PH et al. et al	https://www.gisaid.org	?	?	2020-05-25
EPI_ISL_451588	ACT pathology	NSW Health Pathology - Institute of Clinical Pathology and Medical Research; Westmead Hospital; University of Sydney	CIDM-PH et al. et al	https://www.gisaid.org	?	?	2020-05-25
EPI_ISL_451589	Pathology North Hunter- NSW Health Pathology	NSW Health Pathology - Institute of Clinical Pathology and Medical Research; Westmead Hospital; University of Sydney	CIDM-PH et al. et al	https://www.gisaid.org	?	?	2020-05-25
EPI_ISL_451590	ACT pathology	NSW Health Pathology - Institute of Clinical Pathology and Medical Research; Westmead Hospital; University of Sydney	CIDM-PH et al. et al	https://www.gisaid.org	?	?	2020-05-25
EPI_ISL_451591	ACT pathology	NSW Health Pathology - Institute of Clinical Pathology and Medical Research; Westmead Hospital; University of Sydney	CIDM-PH et al. et al	https://www.gisaid.org	?	?	2020-05-25
EPI_ISL_427654	Centre for Infectious Diseases and Microbiology Public Health	NSW Health Pathology - Institute of Clinical Pathology and Medical Research; Westmead Hospital; University of Sydney	Sadsad R et al	https://www.gisaid.org	Revealing COVID-19 transmission in Australia by SARS-CoV-2 genome sequencing and agent-based modeling	https://www.nature.com/articles/s41591-020-1000-7	2020-04-19
EPI_ISL_451592	ACT pathology	NSW Health Pathology - Institute of Clinical Pathology and Medical Research; Westmead Hospital; University of Sydney	CIDM-PH et al. et al	https://www.gisaid.org	?	?	2020-05-25
EPI_ISL_451593	ACT pathology	NSW Health Pathology - Institute of Clinical Pathology and Medical Research; Westmead Hospital; University of Sydney	CIDM-PH et al. et al	https://www.gisaid.org	?	?	2020-05-25
EPI_ISL_451594	Childrens Hospital Westmead	NSW Health Pathology - Institute of Clinical Pathology and Medical Research; Westmead Hospital; University of Sydney	CIDM-PH et al. et al	https://www.gisaid.org	?	?	2020-05-25
EPI_ISL_451595	ACT pathology	NSW Health Pathology - Institute of Clinical Pathology and Medical Research; Westmead Hospital; University of Sydney	CIDM-PH et al. et al	https://www.gisaid.org	?	?	2020-05-25
EPI_ISL_451596	ACT pathology	NSW Health Pathology - Institute of Clinical Pathology and Medical Research; Westmead Hospital; University of Sydney	CIDM-PH et al. et al	https://www.gisaid.org	?	?	2020-05-25
EPI_ISL_451597	Medlab Pathology	NSW Health Pathology - Institute of Clinical Pathology and Medical Research; Westmead Hospital; University of Sydney	CIDM-PH et al. et al	https://www.gisaid.org	?	?	2020-05-25
EPI_ISL_451598	ACT pathology	NSW Health Pathology - Institute of Clinical Pathology and Medical Research; Westmead Hospital; University of Sydney	CIDM-PH et al. et al	https://www.gisaid.org	?	?	2020-05-25
EPI_ISL_451599	Australian Clinical Labs	NSW Health Pathology - Institute of Clinical Pathology and Medical Research; Westmead Hospital; University of Sydney	CIDM-PH et al. et al	https://www.gisaid.org	?	?	2020-05-25
EPI_ISL_451600	Pathology North Hunter- NSW Health Pathology	NSW Health Pathology - Institute of Clinical Pathology and Medical Research; Westmead Hospital; University of Sydney	CIDM-PH et al. et al	https://www.gisaid.org	?	?	2020-05-25
EPI_ISL_451601	Douglas Hanly Moir Pathology	NSW Health Pathology - Institute of Clinical Pathology and Medical Research; Westmead Hospital; University of Sydney	CIDM-PH et al. et al	https://www.gisaid.org	?	?	2020-05-25
EPI_ISL_427655	Centre for Infectious Diseases and Microbiology Public Health	NSW Health Pathology - Institute of Clinical Pathology and Medical Research; Westmead Hospital; University of Sydney	Draper J et al	https://www.gisaid.org	Revealing COVID-19 transmission in Australia by SARS-CoV-2 genome sequencing and agent-based modeling	https://www.nature.com/articles/s41591-020-1000-7	2020-04-19
EPI_ISL_451602	Laverty Pathology	NSW Health Pathology - Institute of Clinical Pathology and Medical Research; Westmead Hospital; University of Sydney	CIDM-PH et al. et al	https://www.gisaid.org	?	?	2020-05-25
EPI_ISL_451603	Pathology Sydney South West - NSW Health Pathology	NSW Health Pathology - Institute of Clinical Pathology and Medical Research; Westmead Hospital; University of Sydney	CIDM-PH et al. et al	https://www.gisaid.org	?	?	2020-05-25
EPI_ISL_451604	Pathology North - NSW Health Pathology	NSW Health Pathology - Institute of Clinical Pathology and Medical Research; Westmead Hospital; University of Sydney	CIDM-PH et al. et al	https://www.gisaid.org	?	?	2020-05-25
EPI_ISL_451605	Childrens Hospital Westmead	NSW Health Pathology - Institute of Clinical Pathology and Medical Research; Westmead Hospital; University of Sydney	CIDM-PH et al. et al	https://www.gisaid.org	?	?	2020-05-25
EPI_ISL_451606	Pathology West - NSW Health Pathology	NSW Health Pathology - Institute of Clinical Pathology and Medical Research; Westmead Hospital; University of Sydney	CIDM-PH et al. et al	https://www.gisaid.org	?	?	2020-05-25
EPI_ISL_451607	Pathology West - NSW Health Pathology	NSW Health Pathology - Institute of Clinical Pathology and Medical Research; Westmead Hospital; University of Sydney	CIDM-PH et al. et al	https://www.gisaid.org	?	?	2020-05-25
EPI_ISL_451608	Pathology Sydney South West - NSW Health Pathology	NSW Health Pathology - Institute of Clinical Pathology and Medical Research; Westmead Hospital; University of Sydney	CIDM-PH et al. et al	https://www.gisaid.org	?	?	2020-05-25
EPI_ISL_451609	Laverty Pathology	NSW Health Pathology - Institute of Clinical Pathology and Medical Research; Westmead Hospital; University of Sydney	CIDM-PH et al. et al	https://www.gisaid.org	?	?	2020-05-25
EPI_ISL_451610	Medlab Pathology	NSW Health Pathology - Institute of Clinical Pathology and Medical Research; Westmead Hospital; University of Sydney	CIDM-PH et al. et al	https://www.gisaid.org	?	?	2020-05-25
EPI_ISL_417393	Centre for Infectious Diseases and Microbiology Public Health	NSW Health Pathology - Institute of Clinical Pathology and Medical Research; Westmead Hospital; University of Sydney	Holmes EC et al	https://www.gisaid.org	Revealing COVID-19 transmission in Australia by SARS-CoV-2 genome sequencing and agent-based modeling	https://www.nature.com/articles/s41591-020-1000-7	2020-03-25
EPI_ISL_451611	Laverty Pathology	NSW Health Pathology - Institute of Clinical Pathology and Medical Research; Westmead Hospital; University of Sydney	CIDM-PH et al. et al	https://www.gisaid.org	?	?	2020-05-25
EPI_ISL_451612	ACT pathology	NSW Health Pathology - Institute of Clinical Pathology and Medical Research; Westmead Hospital; University of Sydney	CIDM-PH et al. et al	https://www.gisaid.org	?	?	2020-05-25
EPI_ISL_451613	Pathology West - NSW Health Pathology	NSW Health Pathology - Institute of Clinical Pathology and Medical Research; Westmead Hospital; University of Sydney	CIDM-PH et al. et al	https://www.gisaid.org	?	?	2020-05-25
EPI_ISL_451614	Pathology West - NSW Health Pathology	NSW Health Pathology - Institute of Clinical Pathology and Medical Research; Westmead Hospital; University of Sydney	CIDM-PH et al. et al	https://www.gisaid.org	?	?	2020-05-25
EPI_ISL_451615	Pathology West - NSW Health Pathology	NSW Health Pathology - Institute of Clinical Pathology and Medical Research; Westmead Hospital; University of Sydney	CIDM-PH et al. et al	https://www.gisaid.org	?	?	2020-05-25
EPI_ISL_451616	Pathology West - NSW Health Pathology	NSW Health Pathology - Institute of Clinical Pathology and Medical Research; Westmead Hospital; University of Sydney	CIDM-PH et al. et al	https://www.gisaid.org	?	?	2020-05-25
EPI_ISL_451617	Pathology West - NSW Health Pathology	NSW Health Pathology - Institute of Clinical Pathology and Medical Research; Westmead Hospital; University of Sydney	CIDM-PH et al. et al	https://www.gisaid.org	?	?	2020-05-25
EPI_ISL_451618	Pathology West - NSW Health Pathology	NSW Health Pathology - Institute of Clinical Pathology and Medical Research; Westmead Hospital; University of Sydney	CIDM-PH et al. et al	https://www.gisaid.org	?	?	2020-05-25
EPI_ISL_451619	Pathology West - NSW Health Pathology	NSW Health Pathology - Institute of Clinical Pathology and Medical Research; Westmead Hospital; University of Sydney	CIDM-PH et al. et al	https://www.gisaid.org	?	?	2020-05-25
EPI_ISL_451620	Pathology West - NSW Health Pathology	NSW Health Pathology - Institute of Clinical Pathology and Medical Research; Westmead Hospital; University of Sydney	CIDM-PH et al. et al	https://www.gisaid.org	?	?	2020-05-25
EPI_ISL_417394	Centre for Infectious Diseases and Microbiology Public Health	NSW Health Pathology - Institute of Clinical Pathology and Medical Research; Westmead Hospital; University of Sydney	O’Sullivan MV et al	https://www.gisaid.org	Revealing COVID-19 transmission in Australia by SARS-CoV-2 genome sequencing and agent-based modeling	https://www.nature.com/articles/s41591-020-1000-7	2020-03-25
EPI_ISL_451621	Pathology West - NSW Health Pathology	NSW Health Pathology - Institute of Clinical Pathology and Medical Research; Westmead Hospital; University of Sydney	CIDM-PH et al. et al	https://www.gisaid.org	?	?	2020-05-25
EPI_ISL_451622	Pathology West - NSW Health Pathology	NSW Health Pathology - Institute of Clinical Pathology and Medical Research; Westmead Hospital; University of Sydney	CIDM-PH et al. et al	https://www.gisaid.org	?	?	2020-05-25
EPI_ISL_451623	Pathology West - NSW Health Pathology	NSW Health Pathology - Institute of Clinical Pathology and Medical Research; Westmead Hospital; University of Sydney	CIDM-PH et al. et al	https://www.gisaid.org	?	?	2020-05-25
EPI_ISL_451624	Pathology West - NSW Health Pathology	NSW Health Pathology - Institute of Clinical Pathology and Medical Research; Westmead Hospital; University of Sydney	CIDM-PH et al. et al	https://www.gisaid.org	?	?	2020-05-25
EPI_ISL_451625	Pathology West - NSW Health Pathology	NSW Health Pathology - Institute of Clinical Pathology and Medical Research; Westmead Hospital; University of Sydney	CIDM-PH et al. et al	https://www.gisaid.org	?	?	2020-05-25
EPI_ISL_451626	Pathology West - NSW Health Pathology	NSW Health Pathology - Institute of Clinical Pathology and Medical Research; Westmead Hospital; University of Sydney	CIDM-PH et al. et al	https://www.gisaid.org	?	?	2020-05-25
EPI_ISL_451627	Pathology West - NSW Health Pathology	NSW Health Pathology - Institute of Clinical Pathology and Medical Research; Westmead Hospital; University of Sydney	CIDM-PH et al. et al	https://www.gisaid.org	?	?	2020-05-25
EPI_ISL_451628	Pathology West - NSW Health Pathology	NSW Health Pathology - Institute of Clinical Pathology and Medical Research; Westmead Hospital; University of Sydney	CIDM-PH et al. et al	https://www.gisaid.org	?	?	2020-05-25
EPI_ISL_451629	Pathology West - NSW Health Pathology	NSW Health Pathology - Institute of Clinical Pathology and Medical Research; Westmead Hospital; University of Sydney	CIDM-PH et al. et al	https://www.gisaid.org	?	?	2020-05-25
EPI_ISL_451630	Pathology West - NSW Health Pathology	NSW Health Pathology - Institute of Clinical Pathology and Medical Research; Westmead Hospital; University of Sydney	CIDM-PH et al. et al	https://www.gisaid.org	?	?	2020-05-25
EPI_ISL_417395	Centre for Infectious Diseases and Microbiology Public Health	NSW Health Pathology - Institute of Clinical Pathology and Medical Research; Westmead Hospital; University of Sydney	Sintchenko V et al	https://www.gisaid.org	Revealing COVID-19 transmission in Australia by SARS-CoV-2 genome sequencing and agent-based modeling	https://www.nature.com/articles/s41591-020-1000-7	2020-03-25
EPI_ISL_451631	Laverty Pathology	NSW Health Pathology - Institute of Clinical Pathology and Medical Research; Westmead Hospital; University of Sydney	CIDM-PH et al. et al	https://www.gisaid.org	?	?	2020-05-25
EPI_ISL_451632	South Eastern Area Laboratory Services	NSW Health Pathology - Institute of Clinical Pathology and Medical Research; Westmead Hospital; University of Sydney	CIDM-PH et al. et al	https://www.gisaid.org	?	?	2020-05-25
EPI_ISL_451633	South Eastern Area Laboratory Services	NSW Health Pathology - Institute of Clinical Pathology and Medical Research; Westmead Hospital; University of Sydney	CIDM-PH et al. et al	https://www.gisaid.org	?	?	2020-05-25
EPI_ISL_451634	South Eastern Area Laboratory Services	NSW Health Pathology - Institute of Clinical Pathology and Medical Research; Westmead Hospital; University of Sydney	CIDM-PH et al. et al	https://www.gisaid.org	?	?	2020-05-25
EPI_ISL_451635	South Eastern Area Laboratory Services	NSW Health Pathology - Institute of Clinical Pathology and Medical Research; Westmead Hospital; University of Sydney	CIDM-PH et al. et al	https://www.gisaid.org	?	?	2020-05-25
EPI_ISL_451636	South Eastern Area Laboratory Services	NSW Health Pathology - Institute of Clinical Pathology and Medical Research; Westmead Hospital; University of Sydney	CIDM-PH et al. et al	https://www.gisaid.org	?	?	2020-05-25
EPI_ISL_451637	Pathology West - NSW Health Pathology	NSW Health Pathology - Institute of Clinical Pathology and Medical Research; Westmead Hospital; University of Sydney	CIDM-PH et al. et al	https://www.gisaid.org	?	?	2020-05-25
EPI_ISL_451638	Pathology West - NSW Health Pathology	NSW Health Pathology - Institute of Clinical Pathology and Medical Research; Westmead Hospital; University of Sydney	CIDM-PH et al. et al	https://www.gisaid.org	?	?	2020-05-25
EPI_ISL_451639	Pathology West - NSW Health Pathology	NSW Health Pathology - Institute of Clinical Pathology and Medical Research; Westmead Hospital; University of Sydney	CIDM-PH et al. et al	https://www.gisaid.org	?	?	2020-05-25
EPI_ISL_417396	Centre for Infectious Diseases and Microbiology Public Health	NSW Health Pathology - Institute of Clinical Pathology and Medical Research; Westmead Hospital; University of Sydney	Chen SC et al	https://www.gisaid.org	Revealing COVID-19 transmission in Australia by SARS-CoV-2 genome sequencing and agent-based modeling	https://www.nature.com/articles/s41591-020-1000-7	2020-03-25
EPI_ISL_451640	Pathology West - NSW Health Pathology	NSW Health Pathology - Institute of Clinical Pathology and Medical Research; Westmead Hospital; University of Sydney	CIDM-PH et al. et al	https://www.gisaid.org	?	?	2020-05-25
EPI_ISL_451641	Laverty Pathology	NSW Health Pathology - Institute of Clinical Pathology and Medical Research; Westmead Hospital; University of Sydney	CIDM-PH et al. et al	https://www.gisaid.org	?	?	2020-05-25
EPI_ISL_451642	Pathology Sydney South West - NSW Health Pathology	NSW Health Pathology - Institute of Clinical Pathology and Medical Research; Westmead Hospital; University of Sydney	CIDM-PH et al. et al	https://www.gisaid.org	?	?	2020-05-25
EPI_ISL_451643	Pathology Sydney South West - NSW Health Pathology	NSW Health Pathology - Institute of Clinical Pathology and Medical Research; Westmead Hospital; University of Sydney	CIDM-PH et al. et al	https://www.gisaid.org	?	?	2020-05-25
EPI_ISL_417397	Centre for Infectious Diseases and Microbiology Public Health	NSW Health Pathology - Institute of Clinical Pathology and Medical Research; Westmead Hospital; University of Sydney	Maddocks S et al	https://www.gisaid.org	Revealing COVID-19 transmission in Australia by SARS-CoV-2 genome sequencing and agent-based modeling	https://www.nature.com/articles/s41591-020-1000-7	2020-03-25
EPI_ISL_417398	Centre for Infectious Diseases and Microbiology Public Health	NSW Health Pathology - Institute of Clinical Pathology and Medical Research; Westmead Hospital; University of Sydney	Kok J et al	https://www.gisaid.org	Revealing COVID-19 transmission in Australia by SARS-CoV-2 genome sequencing and agent-based modeling	https://www.nature.com/articles/s41591-020-1000-7	2020-03-25
EPI_ISL_417399	Centre for Infectious Diseases and Microbiology Public Health	NSW Health Pathology - Institute of Clinical Pathology and Medical Research; Westmead Hospital; University of Sydney	Dwyer DE et al	https://www.gisaid.org	Revealing COVID-19 transmission in Australia by SARS-CoV-2 genome sequencing and agent-based modeling	https://www.nature.com/articles/s41591-020-1000-7	2020-03-25
EPI_ISL_417400	Centre for Infectious Diseases and Microbiology Public Health	NSW Health Pathology - Institute of Clinical Pathology and Medical Research; Westmead Hospital; University of Sydney	Rockett R et al	https://www.gisaid.org	Revealing COVID-19 transmission in Australia by SARS-CoV-2 genome sequencing and agent-based modeling	https://www.nature.com/articles/s41591-020-1000-7	2020-03-25
EPI_ISL_417401	Centre for Infectious Diseases and Microbiology Public Health	NSW Health Pathology - Institute of Clinical Pathology and Medical Research; Westmead Hospital; University of Sydney	Eden J-S et al	https://www.gisaid.org	Revealing COVID-19 transmission in Australia by SARS-CoV-2 genome sequencing and agent-based modeling	https://www.nature.com/articles/s41591-020-1000-7	2020-03-25
EPI_ISL_427658	Centre for Infectious Diseases and Microbiology Public Health	NSW Health Pathology - Institute of Clinical Pathology and Medical Research; Westmead Hospital; University of Sydney	Sim E et al	https://www.gisaid.org	Revealing COVID-19 transmission in Australia by SARS-CoV-2 genome sequencing and agent-based modeling	https://www.nature.com/articles/s41591-020-1000-7	2020-04-19
EPI_ISL_417402	Centre for Infectious Diseases and Microbiology Public Health	NSW Health Pathology - Institute of Clinical Pathology and Medical Research; Westmead Hospital; University of Sydney	Lam C et al	https://www.gisaid.org	Revealing COVID-19 transmission in Australia by SARS-CoV-2 genome sequencing and agent-based modeling	https://www.nature.com/articles/s41591-020-1000-7	2020-03-25
EPI_ISL_417403	Centre for Infectious Diseases and Microbiology Public Health	NSW Health Pathology - Institute of Clinical Pathology and Medical Research; Westmead Hospital; University of Sydney	Gray K et al	https://www.gisaid.org	Revealing COVID-19 transmission in Australia by SARS-CoV-2 genome sequencing and agent-based modeling	https://www.nature.com/articles/s41591-020-1000-7	2020-03-25
EPI_ISL_455028	Pathology West - NSW Health Pathology	NSW Health Pathology - Institute of Clinical Pathology and Medical Research; Westmead Hospital; University of Sydney	CIDM-PH et al. et al	https://www.gisaid.org	?	?	2020-05-29
EPI_ISL_455029	Pathology West - NSW Health Pathology	NSW Health Pathology - Institute of Clinical Pathology and Medical Research; Westmead Hospital; University of Sydney	CIDM-PH et al. et al	https://www.gisaid.org	?	?	2020-05-29
EPI_ISL_427659	Centre for Infectious Diseases and Microbiology Public Health	NSW Health Pathology - Institute of Clinical Pathology and Medical Research; Westmead Hospital; University of Sydney	Bachmann N et al	https://www.gisaid.org	Revealing COVID-19 transmission in Australia by SARS-CoV-2 genome sequencing and agent-based modeling	https://www.nature.com/articles/s41591-020-1000-7	2020-04-19
EPI_ISL_455030	Pathology West - NSW Health Pathology	NSW Health Pathology - Institute of Clinical Pathology and Medical Research; Westmead Hospital; University of Sydney	CIDM-PH et al. et al	https://www.gisaid.org	?	?	2020-05-29
EPI_ISL_455031	Pathology West - NSW Health Pathology	NSW Health Pathology - Institute of Clinical Pathology and Medical Research; Westmead Hospital; University of Sydney	CIDM-PH et al. et al	https://www.gisaid.org	?	?	2020-05-29
EPI_ISL_455032	Pathology West - NSW Health Pathology	NSW Health Pathology - Institute of Clinical Pathology and Medical Research; Westmead Hospital; University of Sydney	CIDM-PH et al. et al	https://www.gisaid.org	?	?	2020-05-29
EPI_ISL_455033	Pathology West - NSW Health Pathology	NSW Health Pathology - Institute of Clinical Pathology and Medical Research; Westmead Hospital; University of Sydney	CIDM-PH et al. et al	https://www.gisaid.org	?	?	2020-05-29
EPI_ISL_455034	Pathology West - NSW Health Pathology	NSW Health Pathology - Institute of Clinical Pathology and Medical Research; Westmead Hospital; University of Sydney	CIDM-PH et al. et al	https://www.gisaid.org	?	?	2020-05-29
EPI_ISL_455035	Pathology West - NSW Health Pathology	NSW Health Pathology - Institute of Clinical Pathology and Medical Research; Westmead Hospital; University of Sydney	CIDM-PH et al. et al	https://www.gisaid.org	?	?	2020-05-29
EPI_ISL_455036	South Eastern Area Laboratory Services	NSW Health Pathology - Institute of Clinical Pathology and Medical Research; Westmead Hospital; University of Sydney	CIDM-PH et al. et al	https://www.gisaid.org	?	?	2020-05-29
EPI_ISL_455037	Pathology Sydney South West - NSW Health Pathology	NSW Health Pathology - Institute of Clinical Pathology and Medical Research; Westmead Hospital; University of Sydney	CIDM-PH et al. et al	https://www.gisaid.org	?	?	2020-05-29
EPI_ISL_455038	Pathology West - NSW Health Pathology	NSW Health Pathology - Institute of Clinical Pathology and Medical Research; Westmead Hospital; University of Sydney	CIDM-PH et al. et al	https://www.gisaid.org	?	?	2020-05-29
EPI_ISL_455039	Pathology West - NSW Health Pathology	NSW Health Pathology - Institute of Clinical Pathology and Medical Research; Westmead Hospital; University of Sydney	CIDM-PH et al. et al	https://www.gisaid.org	?	?	2020-05-29
EPI_ISL_417404	Centre for Infectious Diseases and Microbiology Public Health	NSW Health Pathology - Institute of Clinical Pathology and Medical Research; Westmead Hospital; University of Sydney	Timms V et al	https://www.gisaid.org	Revealing COVID-19 transmission in Australia by SARS-CoV-2 genome sequencing and agent-based modeling	https://www.nature.com/articles/s41591-020-1000-7	2020-03-25
EPI_ISL_455040	Pathology West - NSW Health Pathology	NSW Health Pathology - Institute of Clinical Pathology and Medical Research; Westmead Hospital; University of Sydney	CIDM-PH et al. et al	https://www.gisaid.org	?	?	2020-05-29
EPI_ISL_455041	Laverty Pathology	NSW Health Pathology - Institute of Clinical Pathology and Medical Research; Westmead Hospital; University of Sydney	CIDM-PH et al. et al	https://www.gisaid.org	?	?	2020-05-29
EPI_ISL_455042	ACT Pathology	NSW Health Pathology - Institute of Clinical Pathology and Medical Research; Westmead Hospital; University of Sydney	CIDM-PH et al. et al	https://www.gisaid.org	?	?	2020-05-29
EPI_ISL_455043	ACT Pathology	NSW Health Pathology - Institute of Clinical Pathology and Medical Research; Westmead Hospital; University of Sydney	CIDM-PH et al. et al	https://www.gisaid.org	?	?	2020-05-29
EPI_ISL_455044	Pathology West - NSW Health Pathology	NSW Health Pathology - Institute of Clinical Pathology and Medical Research; Westmead Hospital; University of Sydney	CIDM-PH et al. et al	https://www.gisaid.org	?	?	2020-05-29
EPI_ISL_455045	Pathology West - NSW Health Pathology	NSW Health Pathology - Institute of Clinical Pathology and Medical Research; Westmead Hospital; University of Sydney	CIDM-PH et al. et al	https://www.gisaid.org	?	?	2020-05-29
EPI_ISL_455046	Pathology West - NSW Health Pathology	NSW Health Pathology - Institute of Clinical Pathology and Medical Research; Westmead Hospital; University of Sydney	CIDM-PH et al. et al	https://www.gisaid.org	?	?	2020-05-29
EPI_ISL_455047	Pathology West - NSW Health Pathology	NSW Health Pathology - Institute of Clinical Pathology and Medical Research; Westmead Hospital; University of Sydney	CIDM-PH et al. et al	https://www.gisaid.org	?	?	2020-05-29
EPI_ISL_455048	Laverty Pathology	NSW Health Pathology - Institute of Clinical Pathology and Medical Research; Westmead Hospital; University of Sydney	CIDM-PH et al. et al	https://www.gisaid.org	?	?	2020-05-29
EPI_ISL_455049	Pathology West - NSW Health Pathology	NSW Health Pathology - Institute of Clinical Pathology and Medical Research; Westmead Hospital; University of Sydney	CIDM-PH et al. et al	https://www.gisaid.org	?	?	2020-05-29
EPI_ISL_427660	Centre for Infectious Diseases and Microbiology Public Health	NSW Health Pathology - Institute of Clinical Pathology and Medical Research; Westmead Hospital; University of Sydney	Rockett R et al	https://www.gisaid.org	Revealing COVID-19 transmission in Australia by SARS-CoV-2 genome sequencing and agent-based modeling	https://www.nature.com/articles/s41591-020-1000-7	2020-04-19
EPI_ISL_455050	ACT Pathology	NSW Health Pathology - Institute of Clinical Pathology and Medical Research; Westmead Hospital; University of Sydney	CIDM-PH et al. et al	https://www.gisaid.org	?	?	2020-05-29
EPI_ISL_455051	Douglas Hanly Moir Pathology	NSW Health Pathology - Institute of Clinical Pathology and Medical Research; Westmead Hospital; University of Sydney	CIDM-PH et al. et al	https://www.gisaid.org	?	?	2020-05-29
EPI_ISL_455052	Douglas Hanly Moir Pathology	NSW Health Pathology - Institute of Clinical Pathology and Medical Research; Westmead Hospital; University of Sydney	CIDM-PH et al. et al	https://www.gisaid.org	?	?	2020-05-29
EPI_ISL_455053	Douglas Hanly Moir Pathology	NSW Health Pathology - Institute of Clinical Pathology and Medical Research; Westmead Hospital; University of Sydney	CIDM-PH et al. et al	https://www.gisaid.org	?	?	2020-05-29
EPI_ISL_455054	South Eastern Area Laboratory Services	NSW Health Pathology - Institute of Clinical Pathology and Medical Research; Westmead Hospital; University of Sydney	CIDM-PH et al. et al	https://www.gisaid.org	?	?	2020-05-29
EPI_ISL_455055	Pathology West - NSW Health Pathology	NSW Health Pathology - Institute of Clinical Pathology and Medical Research; Westmead Hospital; University of Sydney	CIDM-PH et al. et al	https://www.gisaid.org	?	?	2020-05-29
EPI_ISL_455056	Pathology West - NSW Health Pathology	NSW Health Pathology - Institute of Clinical Pathology and Medical Research; Westmead Hospital; University of Sydney	CIDM-PH et al. et al	https://www.gisaid.org	?	?	2020-05-29
EPI_ISL_455057	Pathology West - NSW Health Pathology	NSW Health Pathology - Institute of Clinical Pathology and Medical Research; Westmead Hospital; University of Sydney	CIDM-PH et al. et al	https://www.gisaid.org	?	?	2020-05-29
EPI_ISL_455058	Pathology West - NSW Health Pathology	NSW Health Pathology - Institute of Clinical Pathology and Medical Research; Westmead Hospital; University of Sydney	CIDM-PH et al. et al	https://www.gisaid.org	?	?	2020-05-29
EPI_ISL_455059	Pathology West - NSW Health Pathology	NSW Health Pathology - Institute of Clinical Pathology and Medical Research; Westmead Hospital; University of Sydney	CIDM-PH et al. et al	https://www.gisaid.org	?	?	2020-05-29
EPI_ISL_417405	Centre for Infectious Diseases and Microbiology Public Health	NSW Health Pathology - Institute of Clinical Pathology and Medical Research; Westmead Hospital; University of Sydney	Gall M et al	https://www.gisaid.org	Revealing COVID-19 transmission in Australia by SARS-CoV-2 genome sequencing and agent-based modeling	https://www.nature.com/articles/s41591-020-1000-7	2020-03-25
EPI_ISL_455060	Pathology West - NSW Health Pathology	NSW Health Pathology - Institute of Clinical Pathology and Medical Research; Westmead Hospital; University of Sydney	CIDM-PH et al. et al	https://www.gisaid.org	?	?	2020-05-29
EPI_ISL_455061	Pathology West - NSW Health Pathology	NSW Health Pathology - Institute of Clinical Pathology and Medical Research; Westmead Hospital; University of Sydney	CIDM-PH et al. et al	https://www.gisaid.org	?	?	2020-05-29
EPI_ISL_455062	Pathology West - NSW Health Pathology	NSW Health Pathology - Institute of Clinical Pathology and Medical Research; Westmead Hospital; University of Sydney	CIDM-PH et al. et al	https://www.gisaid.org	?	?	2020-05-29
EPI_ISL_455063	Laverty Pathology	NSW Health Pathology - Institute of Clinical Pathology and Medical Research; Westmead Hospital; University of Sydney	CIDM-PH et al. et al	https://www.gisaid.org	?	?	2020-05-29
EPI_ISL_455064	Pathology West - NSW Health Pathology	NSW Health Pathology - Institute of Clinical Pathology and Medical Research; Westmead Hospital; University of Sydney	CIDM-PH et al. et al	https://www.gisaid.org	?	?	2020-05-29
EPI_ISL_455065	Douglas Hanly Moir Pathology	NSW Health Pathology - Institute of Clinical Pathology and Medical Research; Westmead Hospital; University of Sydney	CIDM-PH et al. et al	https://www.gisaid.org	?	?	2020-05-29
EPI_ISL_455066	Pathology West - NSW Health Pathology	NSW Health Pathology - Institute of Clinical Pathology and Medical Research; Westmead Hospital; University of Sydney	CIDM-PH et al. et al	https://www.gisaid.org	?	?	2020-05-29
EPI_ISL_455067	Pathology West - NSW Health Pathology	NSW Health Pathology - Institute of Clinical Pathology and Medical Research; Westmead Hospital; University of Sydney	CIDM-PH et al. et al	https://www.gisaid.org	?	?	2020-05-29
EPI_ISL_455068	Childrens Hospital Westmead	NSW Health Pathology - Institute of Clinical Pathology and Medical Research; Westmead Hospital; University of Sydney	CIDM-PH et al. et al	https://www.gisaid.org	?	?	2020-05-29
EPI_ISL_417406	Centre for Infectious Diseases and Microbiology Public Health	NSW Health Pathology - Institute of Clinical Pathology and Medical Research; Westmead Hospital; University of Sydney	Arnott A et al	https://www.gisaid.org	Revealing COVID-19 transmission in Australia by SARS-CoV-2 genome sequencing and agent-based modeling	https://www.nature.com/articles/s41591-020-1000-7	2020-03-25
EPI_ISL_455069	Pathology West - NSW Health Pathology	NSW Health Pathology - Institute of Clinical Pathology and Medical Research; Westmead Hospital; University of Sydney	CIDM-PH et al. et al	https://www.gisaid.org	?	?	2020-05-29
EPI_ISL_455070	Pathology West - NSW Health Pathology	NSW Health Pathology - Institute of Clinical Pathology and Medical Research; Westmead Hospital; University of Sydney	CIDM-PH et al. et al	https://www.gisaid.org	?	?	2020-05-29
EPI_ISL_455071	Pathology Sydney South West - NSW Health Pathology	NSW Health Pathology - Institute of Clinical Pathology and Medical Research; Westmead Hospital; University of Sydney	CIDM-PH et al. et al	https://www.gisaid.org	?	?	2020-05-29
EPI_ISL_455072	Sullivan Nicolaides Pathology	NSW Health Pathology - Institute of Clinical Pathology and Medical Research; Westmead Hospital; University of Sydney	CIDM-PH et al. et al	https://www.gisaid.org	?	?	2020-05-29
EPI_ISL_455073	Sullivan Nicolaides Pathology	NSW Health Pathology - Institute of Clinical Pathology and Medical Research; Westmead Hospital; University of Sydney	CIDM-PH et al. et al	https://www.gisaid.org	?	?	2020-05-29
EPI_ISL_455074	ACT Pathology	NSW Health Pathology - Institute of Clinical Pathology and Medical Research; Westmead Hospital; University of Sydney	CIDM-PH et al. et al	https://www.gisaid.org	?	?	2020-05-29
EPI_ISL_455075	South Eastern Area Laboratory Services	NSW Health Pathology - Institute of Clinical Pathology and Medical Research; Westmead Hospital; University of Sydney	CIDM-PH et al. et al	https://www.gisaid.org	?	?	2020-05-29
EPI_ISL_455076	South Eastern Area Laboratory Services	NSW Health Pathology - Institute of Clinical Pathology and Medical Research; Westmead Hospital; University of Sydney	CIDM-PH et al. et al	https://www.gisaid.org	?	?	2020-05-29
EPI_ISL_455077	South Eastern Area Laboratory Services	NSW Health Pathology - Institute of Clinical Pathology and Medical Research; Westmead Hospital; University of Sydney	CIDM-PH et al. et al	https://www.gisaid.org	?	?	2020-05-29
EPI_ISL_455078	South Eastern Area Laboratory Services	NSW Health Pathology - Institute of Clinical Pathology and Medical Research; Westmead Hospital; University of Sydney	CIDM-PH et al. et al	https://www.gisaid.org	?	?	2020-05-29
EPI_ISL_417407	Centre for Infectious Diseases and Microbiology Public Health	NSW Health Pathology - Institute of Clinical Pathology and Medical Research; Westmead Hospital; University of Sydney	Sadsad R et al	https://www.gisaid.org	Revealing COVID-19 transmission in Australia by SARS-CoV-2 genome sequencing and agent-based modeling	https://www.nature.com/articles/s41591-020-1000-7	2020-03-25
EPI_ISL_455079	South Eastern Area Laboratory Services	NSW Health Pathology - Institute of Clinical Pathology and Medical Research; Westmead Hospital; University of Sydney	CIDM-PH et al. et al	https://www.gisaid.org	?	?	2020-05-29
EPI_ISL_455080	South Eastern Area Laboratory Services	NSW Health Pathology - Institute of Clinical Pathology and Medical Research; Westmead Hospital; University of Sydney	CIDM-PH et al. et al	https://www.gisaid.org	?	?	2020-05-29
EPI_ISL_455081	South Eastern Area Laboratory Services	NSW Health Pathology - Institute of Clinical Pathology and Medical Research; Westmead Hospital; University of Sydney	CIDM-PH et al. et al	https://www.gisaid.org	?	?	2020-05-29
EPI_ISL_455082	South Eastern Area Laboratory Services	NSW Health Pathology - Institute of Clinical Pathology and Medical Research; Westmead Hospital; University of Sydney	CIDM-PH et al. et al	https://www.gisaid.org	?	?	2020-05-29
EPI_ISL_455083	South Eastern Area Laboratory Services	NSW Health Pathology - Institute of Clinical Pathology and Medical Research; Westmead Hospital; University of Sydney	CIDM-PH et al. et al	https://www.gisaid.org	?	?	2020-05-29
EPI_ISL_455084	South Eastern Area Laboratory Services	NSW Health Pathology - Institute of Clinical Pathology and Medical Research; Westmead Hospital; University of Sydney	CIDM-PH et al. et al	https://www.gisaid.org	?	?	2020-05-29
EPI_ISL_455085	South Eastern Area Laboratory Services	NSW Health Pathology - Institute of Clinical Pathology and Medical Research; Westmead Hospital; University of Sydney	CIDM-PH et al. et al	https://www.gisaid.org	?	?	2020-05-29
EPI_ISL_455086	South Eastern Area Laboratory Services	NSW Health Pathology - Institute of Clinical Pathology and Medical Research; Westmead Hospital; University of Sydney	CIDM-PH et al. et al	https://www.gisaid.org	?	?	2020-05-29
EPI_ISL_455087	South Eastern Area Laboratory Services	NSW Health Pathology - Institute of Clinical Pathology and Medical Research; Westmead Hospital; University of Sydney	CIDM-PH et al. et al	https://www.gisaid.org	?	?	2020-05-29
EPI_ISL_455088	South Eastern Area Laboratory Services	NSW Health Pathology - Institute of Clinical Pathology and Medical Research; Westmead Hospital; University of Sydney	CIDM-PH et al. et al	https://www.gisaid.org	?	?	2020-05-29
EPI_ISL_455089	South Eastern Area Laboratory Services	NSW Health Pathology - Institute of Clinical Pathology and Medical Research; Westmead Hospital; University of Sydney	CIDM-PH et al. et al	https://www.gisaid.org	?	?	2020-05-29
EPI_ISL_455090	South Eastern Area Laboratory Services	NSW Health Pathology - Institute of Clinical Pathology and Medical Research; Westmead Hospital; University of Sydney	CIDM-PH et al. et al	https://www.gisaid.org	?	?	2020-05-29
EPI_ISL_455091	South Eastern Area Laboratory Services	NSW Health Pathology - Institute of Clinical Pathology and Medical Research; Westmead Hospital; University of Sydney	CIDM-PH et al. et al	https://www.gisaid.org	?	?	2020-05-29
EPI_ISL_455092	South Eastern Area Laboratory Services	NSW Health Pathology - Institute of Clinical Pathology and Medical Research; Westmead Hospital; University of Sydney	CIDM-PH et al. et al	https://www.gisaid.org	?	?	2020-05-29
EPI_ISL_455093	South Eastern Area Laboratory Services	NSW Health Pathology - Institute of Clinical Pathology and Medical Research; Westmead Hospital; University of Sydney	CIDM-PH et al. et al	https://www.gisaid.org	?	?	2020-05-29
EPI_ISL_455094	Pathology Sydney South West - NSW Health Pathology	NSW Health Pathology - Institute of Clinical Pathology and Medical Research; Westmead Hospital; University of Sydney	CIDM-PH et al. et al	https://www.gisaid.org	?	?	2020-05-29
EPI_ISL_455095	Pathology West - NSW Health Pathology	NSW Health Pathology - Institute of Clinical Pathology and Medical Research; Westmead Hospital; University of Sydney	CIDM-PH et al. et al	https://www.gisaid.org	?	?	2020-05-29
EPI_ISL_455096	South Eastern Area Laboratory Services	NSW Health Pathology - Institute of Clinical Pathology and Medical Research; Westmead Hospital; University of Sydney	CIDM-PH et al. et al	https://www.gisaid.org	?	?	2020-05-29
EPI_ISL_455097	South Eastern Area Laboratory Services	NSW Health Pathology - Institute of Clinical Pathology and Medical Research; Westmead Hospital; University of Sydney	CIDM-PH et al. et al	https://www.gisaid.org	?	?	2020-05-29
EPI_ISL_455098	South Eastern Area Laboratory Services	NSW Health Pathology - Institute of Clinical Pathology and Medical Research; Westmead Hospital; University of Sydney	CIDM-PH et al. et al	https://www.gisaid.org	?	?	2020-05-29
EPI_ISL_417408	Centre for Infectious Diseases and Microbiology Public Health	NSW Health Pathology - Institute of Clinical Pathology and Medical Research; Westmead Hospital; University of Sydney	Carter I et al	https://www.gisaid.org	Revealing COVID-19 transmission in Australia by SARS-CoV-2 genome sequencing and agent-based modeling	https://www.nature.com/articles/s41591-020-1000-7	2020-03-25
EPI_ISL_455099	South Eastern Area Laboratory Services	NSW Health Pathology - Institute of Clinical Pathology and Medical Research; Westmead Hospital; University of Sydney	CIDM-PH et al. et al	https://www.gisaid.org	?	?	2020-05-29
EPI_ISL_478673	Pathology North - Royal North Shore Hospital - NSW Health Pathology	NSW Health Pathology - Institute of Clinical Pathology and Medical Research; Westmead Hospital; University of Sydney	CIDM-PH et al. et al	https://www.gisaid.org	?	?	2020-06-30
EPI_ISL_478674	Pathology North - Royal North Shore Hospital - NSW Health Pathology	NSW Health Pathology - Institute of Clinical Pathology and Medical Research; Westmead Hospital; University of Sydney	CIDM-PH et al. et al	https://www.gisaid.org	?	?	2020-06-30
EPI_ISL_478675	Sydney South West Pathology Service (SSWPS) - Liverpool Hospital - NSW Health Pathology	NSW Health Pathology - Institute of Clinical Pathology and Medical Research; Westmead Hospital; University of Sydney	CIDM-PH et al. et al	https://www.gisaid.org	?	?	2020-06-30
EPI_ISL_478676	Sydney South West Pathology Service (SSWPS) - Liverpool Hospital - NSW Health Pathology	NSW Health Pathology - Institute of Clinical Pathology and Medical Research; Westmead Hospital; University of Sydney	CIDM-PH et al. et al	https://www.gisaid.org	?	?	2020-06-30
EPI_ISL_478677	Sydney South West Pathology Service (SSWPS) - Liverpool Hospital - NSW Health Pathology	NSW Health Pathology - Institute of Clinical Pathology and Medical Research; Westmead Hospital; University of Sydney	CIDM-PH et al. et al	https://www.gisaid.org	?	?	2020-06-30
EPI_ISL_478678	Sydney South West Pathology Service (SSWPS) - Liverpool Hospital - NSW Health Pathology	NSW Health Pathology - Institute of Clinical Pathology and Medical Research; Westmead Hospital; University of Sydney	CIDM-PH et al. et al	https://www.gisaid.org	?	?	2020-06-30
EPI_ISL_478679	Sydney South West Pathology Service (SSWPS) - Liverpool Hospital - NSW Health Pathology	NSW Health Pathology - Institute of Clinical Pathology and Medical Research; Westmead Hospital; University of Sydney	CIDM-PH et al. et al	https://www.gisaid.org	?	?	2020-06-30
EPI_ISL_478680	Sydney South West Pathology Service (SSWPS) - Liverpool Hospital - NSW Health Pathology	NSW Health Pathology - Institute of Clinical Pathology and Medical Research; Westmead Hospital; University of Sydney	CIDM-PH et al. et al	https://www.gisaid.org	?	?	2020-06-30
EPI_ISL_478681	Sydney South West Pathology Service (SSWPS) - Liverpool Hospital - NSW Health Pathology	NSW Health Pathology - Institute of Clinical Pathology and Medical Research; Westmead Hospital; University of Sydney	CIDM-PH et al. et al	https://www.gisaid.org	?	?	2020-06-30
EPI_ISL_417409	Centre for Infectious Diseases and Microbiology Public Health	NSW Health Pathology - Institute of Clinical Pathology and Medical Research; Westmead Hospital; University of Sydney	Rahman H et al	https://www.gisaid.org	Revealing COVID-19 transmission in Australia by SARS-CoV-2 genome sequencing and agent-based modeling	https://www.nature.com/articles/s41591-020-1000-7	2020-03-25
EPI_ISL_478682	Sydney South West Pathology Service (SSWPS) - Liverpool Hospital - NSW Health Pathology	NSW Health Pathology - Institute of Clinical Pathology and Medical Research; Westmead Hospital; University of Sydney	CIDM-PH et al. et al	https://www.gisaid.org	?	?	2020-06-30
EPI_ISL_478683	South Eastern Area Laboratory Services (SEALS)	NSW Health Pathology - Institute of Clinical Pathology and Medical Research; Westmead Hospital; University of Sydney	CIDM-PH et al. et al	https://www.gisaid.org	?	?	2020-06-30
EPI_ISL_478684	South Eastern Area Laboratory Services (SEALS)	NSW Health Pathology - Institute of Clinical Pathology and Medical Research; Westmead Hospital; University of Sydney	CIDM-PH et al. et al	https://www.gisaid.org	?	?	2020-06-30
EPI_ISL_478685	South Eastern Area Laboratory Services (SEALS)	NSW Health Pathology - Institute of Clinical Pathology and Medical Research; Westmead Hospital; University of Sydney	CIDM-PH et al. et al	https://www.gisaid.org	?	?	2020-06-30
EPI_ISL_478686	South Eastern Area Laboratory Services (SEALS)	NSW Health Pathology - Institute of Clinical Pathology and Medical Research; Westmead Hospital; University of Sydney	CIDM-PH et al. et al	https://www.gisaid.org	?	?	2020-06-30
EPI_ISL_478687	South Eastern Area Laboratory Services (SEALS)	NSW Health Pathology - Institute of Clinical Pathology and Medical Research; Westmead Hospital; University of Sydney	CIDM-PH et al. et al	https://www.gisaid.org	?	?	2020-06-30
EPI_ISL_478688	South Eastern Area Laboratory Services (SEALS)	NSW Health Pathology - Institute of Clinical Pathology and Medical Research; Westmead Hospital; University of Sydney	CIDM-PH et al. et al	https://www.gisaid.org	?	?	2020-06-30
EPI_ISL_478689	South Eastern Area Laboratory Services (SEALS)	NSW Health Pathology - Institute of Clinical Pathology and Medical Research; Westmead Hospital; University of Sydney	CIDM-PH et al. et al	https://www.gisaid.org	?	?	2020-06-30
EPI_ISL_478690	South Eastern Area Laboratory Services (SEALS)	NSW Health Pathology - Institute of Clinical Pathology and Medical Research; Westmead Hospital; University of Sydney	CIDM-PH et al. et al	https://www.gisaid.org	?	?	2020-06-30
EPI_ISL_478691	South Eastern Area Laboratory Services (SEALS)	NSW Health Pathology - Institute of Clinical Pathology and Medical Research; Westmead Hospital; University of Sydney	CIDM-PH et al. et al	https://www.gisaid.org	?	?	2020-06-30
EPI_ISL_417410	Centre for Infectious Diseases and Microbiology Public Health	NSW Health Pathology - Institute of Clinical Pathology and Medical Research; Westmead Hospital; University of Sydney	Holmes EC et al	https://www.gisaid.org	Revealing COVID-19 transmission in Australia by SARS-CoV-2 genome sequencing and agent-based modeling	https://www.nature.com/articles/s41591-020-1000-7	2020-03-25
EPI_ISL_478692	South Eastern Area Laboratory Services (SEALS)	NSW Health Pathology - Institute of Clinical Pathology and Medical Research; Westmead Hospital; University of Sydney	CIDM-PH et al. et al	https://www.gisaid.org	?	?	2020-06-30
EPI_ISL_478693	South Eastern Area Laboratory Services (SEALS)	NSW Health Pathology - Institute of Clinical Pathology and Medical Research; Westmead Hospital; University of Sydney	CIDM-PH et al. et al	https://www.gisaid.org	?	?	2020-06-30
EPI_ISL_478694	South Eastern Area Laboratory Services (SEALS)	NSW Health Pathology - Institute of Clinical Pathology and Medical Research; Westmead Hospital; University of Sydney	CIDM-PH et al. et al	https://www.gisaid.org	?	?	2020-06-30
EPI_ISL_478695	South Eastern Area Laboratory Services (SEALS)	NSW Health Pathology - Institute of Clinical Pathology and Medical Research; Westmead Hospital; University of Sydney	CIDM-PH et al. et al	https://www.gisaid.org	?	?	2020-06-30
EPI_ISL_478696	South Eastern Area Laboratory Services (SEALS)	NSW Health Pathology - Institute of Clinical Pathology and Medical Research; Westmead Hospital; University of Sydney	CIDM-PH et al. et al	https://www.gisaid.org	?	?	2020-06-30
EPI_ISL_478697	South Eastern Area Laboratory Services (SEALS)	NSW Health Pathology - Institute of Clinical Pathology and Medical Research; Westmead Hospital; University of Sydney	CIDM-PH et al. et al	https://www.gisaid.org	?	?	2020-06-30
EPI_ISL_478698	South Eastern Area Laboratory Services (SEALS)	NSW Health Pathology - Institute of Clinical Pathology and Medical Research; Westmead Hospital; University of Sydney	CIDM-PH et al. et al	https://www.gisaid.org	?	?	2020-06-30
EPI_ISL_478699	South Eastern Area Laboratory Services (SEALS)	NSW Health Pathology - Institute of Clinical Pathology and Medical Research; Westmead Hospital; University of Sydney	CIDM-PH et al. et al	https://www.gisaid.org	?	?	2020-06-30
EPI_ISL_478700	South Eastern Area Laboratory Services (SEALS)	NSW Health Pathology - Institute of Clinical Pathology and Medical Research; Westmead Hospital; University of Sydney	CIDM-PH et al. et al	https://www.gisaid.org	?	?	2020-06-30
EPI_ISL_478701	South Eastern Area Laboratory Services (SEALS)	NSW Health Pathology - Institute of Clinical Pathology and Medical Research; Westmead Hospital; University of Sydney	CIDM-PH et al. et al	https://www.gisaid.org	?	?	2020-06-30
EPI_ISL_427662	Centre for Infectious Diseases and Microbiology Public Health	NSW Health Pathology - Institute of Clinical Pathology and Medical Research; Westmead Hospital; University of Sydney	Lam C et al	https://www.gisaid.org	Revealing COVID-19 transmission in Australia by SARS-CoV-2 genome sequencing and agent-based modeling	https://www.nature.com/articles/s41591-020-1000-7	2020-04-19
EPI_ISL_478702	South Eastern Area Laboratory Services (SEALS)	NSW Health Pathology - Institute of Clinical Pathology and Medical Research; Westmead Hospital; University of Sydney	CIDM-PH et al. et al	https://www.gisaid.org	?	?	2020-06-30
EPI_ISL_478703	South Eastern Area Laboratory Services (SEALS)	NSW Health Pathology - Institute of Clinical Pathology and Medical Research; Westmead Hospital; University of Sydney	CIDM-PH et al. et al	https://www.gisaid.org	?	?	2020-06-30
EPI_ISL_478704	South Eastern Area Laboratory Services (SEALS)	NSW Health Pathology - Institute of Clinical Pathology and Medical Research; Westmead Hospital; University of Sydney	CIDM-PH et al. et al	https://www.gisaid.org	?	?	2020-06-30
EPI_ISL_478705	South Eastern Area Laboratory Services (SEALS)	NSW Health Pathology - Institute of Clinical Pathology and Medical Research; Westmead Hospital; University of Sydney	CIDM-PH et al. et al	https://www.gisaid.org	?	?	2020-06-30
EPI_ISL_478706	Sydney South West Pathology Service (SSWPS) - Liverpool Hospital - NSW Health Pathology	NSW Health Pathology - Institute of Clinical Pathology and Medical Research; Westmead Hospital; University of Sydney	CIDM-PH et al. et al	https://www.gisaid.org	?	?	2020-06-30
EPI_ISL_478707	Sydney South West Pathology Service (SSWPS) - Liverpool Hospital - NSW Health Pathology	NSW Health Pathology - Institute of Clinical Pathology and Medical Research; Westmead Hospital; University of Sydney	CIDM-PH et al. et al	https://www.gisaid.org	?	?	2020-06-30
EPI_ISL_478708	South Eastern Area Laboratory Services (SEALS)	NSW Health Pathology - Institute of Clinical Pathology and Medical Research; Westmead Hospital; University of Sydney	CIDM-PH et al. et al	https://www.gisaid.org	?	?	2020-06-30
EPI_ISL_478709	South Eastern Area Laboratory Services (SEALS)	NSW Health Pathology - Institute of Clinical Pathology and Medical Research; Westmead Hospital; University of Sydney	CIDM-PH et al. et al	https://www.gisaid.org	?	?	2020-06-30
EPI_ISL_478710	South Eastern Area Laboratory Services (SEALS)	NSW Health Pathology - Institute of Clinical Pathology and Medical Research; Westmead Hospital; University of Sydney	CIDM-PH et al. et al	https://www.gisaid.org	?	?	2020-06-30
EPI_ISL_478711	South Eastern Area Laboratory Services (SEALS)	NSW Health Pathology - Institute of Clinical Pathology and Medical Research; Westmead Hospital; University of Sydney	CIDM-PH et al. et al	https://www.gisaid.org	?	?	2020-06-30
EPI_ISL_427663	Centre for Infectious Diseases and Microbiology Public Health	NSW Health Pathology - Institute of Clinical Pathology and Medical Research; Westmead Hospital; University of Sydney	Timms V et al	https://www.gisaid.org	Revealing COVID-19 transmission in Australia by SARS-CoV-2 genome sequencing and agent-based modeling	https://www.nature.com/articles/s41591-020-1000-7	2020-04-19
EPI_ISL_478712	Sydney South West Pathology Service (SSWPS) - Liverpool Hospital - NSW Health Pathology	NSW Health Pathology - Institute of Clinical Pathology and Medical Research; Westmead Hospital; University of Sydney	CIDM-PH et al. et al	https://www.gisaid.org	?	?	2020-06-30
EPI_ISL_478713	Sydney South West Pathology Service (SSWPS) - Liverpool Hospital - NSW Health Pathology	NSW Health Pathology - Institute of Clinical Pathology and Medical Research; Westmead Hospital; University of Sydney	CIDM-PH et al. et al	https://www.gisaid.org	?	?	2020-06-30
EPI_ISL_478714	Sydney South West Pathology Service (SSWPS) - Liverpool Hospital - NSW Health Pathology	NSW Health Pathology - Institute of Clinical Pathology and Medical Research; Westmead Hospital; University of Sydney	CIDM-PH et al. et al	https://www.gisaid.org	?	?	2020-06-30
EPI_ISL_478715	Sydney South West Pathology Service (SSWPS) - Liverpool Hospital - NSW Health Pathology	NSW Health Pathology - Institute of Clinical Pathology and Medical Research; Westmead Hospital; University of Sydney	CIDM-PH et al. et al	https://www.gisaid.org	?	?	2020-06-30
EPI_ISL_478716	Sydney South West Pathology Service (SSWPS) - Liverpool Hospital - NSW Health Pathology	NSW Health Pathology - Institute of Clinical Pathology and Medical Research; Westmead Hospital; University of Sydney	CIDM-PH et al. et al	https://www.gisaid.org	?	?	2020-06-30
EPI_ISL_478717	Sydney South West Pathology Service (SSWPS) - Concord Repatriation General Hospital - NSW Health Pathology	NSW Health Pathology - Institute of Clinical Pathology and Medical Research; Westmead Hospital; University of Sydney	CIDM-PH et al. et al	https://www.gisaid.org	?	?	2020-06-30
EPI_ISL_478718	Sydney South West Pathology Service (SSWPS) - Concord Repatriation General Hospital - NSW Health Pathology	NSW Health Pathology - Institute of Clinical Pathology and Medical Research; Westmead Hospital; University of Sydney	CIDM-PH et al. et al	https://www.gisaid.org	?	?	2020-06-30
EPI_ISL_490017	South Eastern Area Laboratory Services (SEALS)	NSW Health Pathology - Institute of Clinical Pathology and Medical Research; Westmead Hospital; University of Sydney	CIDM-PH et al. et al	https://www.gisaid.org	?	?	2020-07-15
EPI_ISL_490018	South Eastern Area Laboratory Services (SEALS)	NSW Health Pathology - Institute of Clinical Pathology and Medical Research; Westmead Hospital; University of Sydney	CIDM-PH et al. et al	https://www.gisaid.org	?	?	2020-07-15
EPI_ISL_490105	South Eastern Area Laboratory Services (SEALS)	NSW Health Pathology - Institute of Clinical Pathology and Medical Research; Westmead Hospital; University of Sydney	CIDM-PH et al. et al	https://www.gisaid.org	?	?	2020-07-15
EPI_ISL_417411	Centre for Infectious Diseases and Microbiology Public Health	NSW Health Pathology - Institute of Clinical Pathology and Medical Research; Westmead Hospital; University of Sydney	O’Sullivan MV et al	https://www.gisaid.org	Revealing COVID-19 transmission in Australia by SARS-CoV-2 genome sequencing and agent-based modeling	https://www.nature.com/articles/s41591-020-1000-7	2020-03-25
EPI_ISL_490019	South Eastern Area Laboratory Services (SEALS)	NSW Health Pathology - Institute of Clinical Pathology and Medical Research; Westmead Hospital; University of Sydney	CIDM-PH et al. et al	https://www.gisaid.org	?	?	2020-07-15
EPI_ISL_490020	Sydney South West Pathology Service (SSWPS) - Liverpool Hospital - NSW Health Pathology	NSW Health Pathology - Institute of Clinical Pathology and Medical Research; Westmead Hospital; University of Sydney	CIDM-PH et al. et al	https://www.gisaid.org	?	?	2020-07-15
EPI_ISL_490021	South Eastern Area Laboratory Services (SEALS)	NSW Health Pathology - Institute of Clinical Pathology and Medical Research; Westmead Hospital; University of Sydney	CIDM-PH et al. et al	https://www.gisaid.org	?	?	2020-07-15
EPI_ISL_490022	South Eastern Area Laboratory Services (SEALS)	NSW Health Pathology - Institute of Clinical Pathology and Medical Research; Westmead Hospital; University of Sydney	CIDM-PH et al. et al	https://www.gisaid.org	?	?	2020-07-15
EPI_ISL_490023	South Eastern Area Laboratory Services (SEALS)	NSW Health Pathology - Institute of Clinical Pathology and Medical Research; Westmead Hospital; University of Sydney	CIDM-PH et al. et al	https://www.gisaid.org	?	?	2020-07-15
EPI_ISL_490024	South Eastern Area Laboratory Services (SEALS)	NSW Health Pathology - Institute of Clinical Pathology and Medical Research; Westmead Hospital; University of Sydney	CIDM-PH et al. et al	https://www.gisaid.org	?	?	2020-07-15
EPI_ISL_490025	South Eastern Area Laboratory Services (SEALS)	NSW Health Pathology - Institute of Clinical Pathology and Medical Research; Westmead Hospital; University of Sydney	CIDM-PH et al. et al	https://www.gisaid.org	?	?	2020-07-15
EPI_ISL_490026	South Eastern Area Laboratory Services (SEALS)	NSW Health Pathology - Institute of Clinical Pathology and Medical Research; Westmead Hospital; University of Sydney	CIDM-PH et al. et al	https://www.gisaid.org	?	?	2020-07-15
EPI_ISL_490027	South Eastern Area Laboratory Services (SEALS)	NSW Health Pathology - Institute of Clinical Pathology and Medical Research; Westmead Hospital; University of Sydney	CIDM-PH et al. et al	https://www.gisaid.org	?	?	2020-07-15
EPI_ISL_490028	South Eastern Area Laboratory Services (SEALS)	NSW Health Pathology - Institute of Clinical Pathology and Medical Research; Westmead Hospital; University of Sydney	CIDM-PH et al. et al	https://www.gisaid.org	?	?	2020-07-15
EPI_ISL_417412	Centre for Infectious Diseases and Microbiology Public Health	NSW Health Pathology - Institute of Clinical Pathology and Medical Research; Westmead Hospital; University of Sydney	Sintchenko V et al	https://www.gisaid.org	Revealing COVID-19 transmission in Australia by SARS-CoV-2 genome sequencing and agent-based modeling	https://www.nature.com/articles/s41591-020-1000-7	2020-03-25
EPI_ISL_490029	South Eastern Area Laboratory Services (SEALS)	NSW Health Pathology - Institute of Clinical Pathology and Medical Research; Westmead Hospital; University of Sydney	CIDM-PH et al. et al	https://www.gisaid.org	?	?	2020-07-15
EPI_ISL_490030	South Eastern Area Laboratory Services (SEALS)	NSW Health Pathology - Institute of Clinical Pathology and Medical Research; Westmead Hospital; University of Sydney	CIDM-PH et al. et al	https://www.gisaid.org	?	?	2020-07-15
EPI_ISL_490031	South Eastern Area Laboratory Services (SEALS)	NSW Health Pathology - Institute of Clinical Pathology and Medical Research; Westmead Hospital; University of Sydney	CIDM-PH et al. et al	https://www.gisaid.org	?	?	2020-07-15
EPI_ISL_490032	South Eastern Area Laboratory Services (SEALS)	NSW Health Pathology - Institute of Clinical Pathology and Medical Research; Westmead Hospital; University of Sydney	CIDM-PH et al. et al	https://www.gisaid.org	?	?	2020-07-15
EPI_ISL_490033	South Eastern Area Laboratory Services (SEALS)	NSW Health Pathology - Institute of Clinical Pathology and Medical Research; Westmead Hospital; University of Sydney	CIDM-PH et al. et al	https://www.gisaid.org	?	?	2020-07-15
EPI_ISL_490034	South Eastern Area Laboratory Services (SEALS)	NSW Health Pathology - Institute of Clinical Pathology and Medical Research; Westmead Hospital; University of Sydney	CIDM-PH et al. et al	https://www.gisaid.org	?	?	2020-07-15
EPI_ISL_490035	South Eastern Area Laboratory Services (SEALS)	NSW Health Pathology - Institute of Clinical Pathology and Medical Research; Westmead Hospital; University of Sydney	CIDM-PH et al. et al	https://www.gisaid.org	?	?	2020-07-15
EPI_ISL_490036	Pathology West - NSW Health Pathology	NSW Health Pathology - Institute of Clinical Pathology and Medical Research; Westmead Hospital; University of Sydney	CIDM-PH et al. et al	https://www.gisaid.org	?	?	2020-07-15
EPI_ISL_490037	Sydney South West Pathology Service (SSWPS) - Liverpool Hospital - NSW Health Pathology	NSW Health Pathology - Institute of Clinical Pathology and Medical Research; Westmead Hospital; University of Sydney	CIDM-PH et al. et al	https://www.gisaid.org	?	?	2020-07-15
EPI_ISL_490038	Pathology West - NSW Health Pathology	NSW Health Pathology - Institute of Clinical Pathology and Medical Research; Westmead Hospital; University of Sydney	CIDM-PH et al. et al	https://www.gisaid.org	?	?	2020-07-15
EPI_ISL_427664	Centre for Infectious Diseases and Microbiology Public Health	NSW Health Pathology - Institute of Clinical Pathology and Medical Research; Westmead Hospital; University of Sydney	Timms V et al	https://www.gisaid.org	Revealing COVID-19 transmission in Australia by SARS-CoV-2 genome sequencing and agent-based modeling	https://www.nature.com/articles/s41591-020-1000-7	2020-04-19
EPI_ISL_490039	Pathology West - NSW Health Pathology	NSW Health Pathology - Institute of Clinical Pathology and Medical Research; Westmead Hospital; University of Sydney	CIDM-PH et al. et al	https://www.gisaid.org	?	?	2020-07-15
EPI_ISL_490040	South Eastern Area Laboratory Services (SEALS)	NSW Health Pathology - Institute of Clinical Pathology and Medical Research; Westmead Hospital; University of Sydney	CIDM-PH et al. et al	https://www.gisaid.org	?	?	2020-07-15
EPI_ISL_490041	South Eastern Area Laboratory Services (SEALS)	NSW Health Pathology - Institute of Clinical Pathology and Medical Research; Westmead Hospital; University of Sydney	CIDM-PH et al. et al	https://www.gisaid.org	?	?	2020-07-15
EPI_ISL_490042	South Eastern Area Laboratory Services (SEALS)	NSW Health Pathology - Institute of Clinical Pathology and Medical Research; Westmead Hospital; University of Sydney	CIDM-PH et al. et al	https://www.gisaid.org	?	?	2020-07-15
EPI_ISL_490043	Pathology North Hunter- NSW Health Pathology	NSW Health Pathology - Institute of Clinical Pathology and Medical Research; Westmead Hospital; University of Sydney	CIDM-PH et al. et al	https://www.gisaid.org	?	?	2020-07-15
EPI_ISL_490044	Pathology West - NSW Health Pathology	NSW Health Pathology - Institute of Clinical Pathology and Medical Research; Westmead Hospital; University of Sydney	CIDM-PH et al. et al	https://www.gisaid.org	?	?	2020-07-15
EPI_ISL_490045	South Eastern Area Laboratory Services (SEALS)	NSW Health Pathology - Institute of Clinical Pathology and Medical Research; Westmead Hospital; University of Sydney	CIDM-PH et al. et al	https://www.gisaid.org	?	?	2020-07-15
EPI_ISL_490046	Pathology West - NSW Health Pathology	NSW Health Pathology - Institute of Clinical Pathology and Medical Research; Westmead Hospital; University of Sydney	CIDM-PH et al. et al	https://www.gisaid.org	?	?	2020-07-15
EPI_ISL_498748	Pathology West - NSW Health Pathology	NSW Health Pathology - Institute of Clinical Pathology and Medical Research; Westmead Hospital; University of Sydney	CIDM-PH et al. et al	https://www.gisaid.org	?	?	2020-07-28
EPI_ISL_498749	Pathology West - NSW Health Pathology	NSW Health Pathology - Institute of Clinical Pathology and Medical Research; Westmead Hospital; University of Sydney	CIDM-PH et al. et al	https://www.gisaid.org	?	?	2020-07-28
EPI_ISL_427773	Centre for Infectious Diseases and Microbiology Public Health	NSW Health Pathology - Institute of Clinical Pathology and Medical Research; Westmead Hospital; University of Sydney	Lam C et al	https://www.gisaid.org	Revealing COVID-19 transmission in Australia by SARS-CoV-2 genome sequencing and agent-based modeling	https://www.nature.com/articles/s41591-020-1000-7	2020-04-19
EPI_ISL_498750	Pathology West - NSW Health Pathology	NSW Health Pathology - Institute of Clinical Pathology and Medical Research; Westmead Hospital; University of Sydney	CIDM-PH et al. et al	https://www.gisaid.org	?	?	2020-07-28
EPI_ISL_498751	South Eastern Area Laboratory Services (SEALS)	NSW Health Pathology - Institute of Clinical Pathology and Medical Research; Westmead Hospital; University of Sydney	CIDM-PH et al. et al	https://www.gisaid.org	?	?	2020-07-28
EPI_ISL_498761	Pathology West - NSW Health Pathology	NSW Health Pathology - Institute of Clinical Pathology and Medical Research; Westmead Hospital; University of Sydney	CIDM-PH et al. et al	https://www.gisaid.org	?	?	2020-07-28
EPI_ISL_498762	Pathology West - NSW Health Pathology	NSW Health Pathology - Institute of Clinical Pathology and Medical Research; Westmead Hospital; University of Sydney	CIDM-PH et al. et al	https://www.gisaid.org	?	?	2020-07-28
EPI_ISL_498763	Sydney South West Pathology Service (SSWPS) - Liverpool Hospital - NSW Health Pathology	NSW Health Pathology - Institute of Clinical Pathology and Medical Research; Westmead Hospital; University of Sydney	CIDM-PH et al. et al	https://www.gisaid.org	?	?	2020-07-28
EPI_ISL_498764	Sydney South West Pathology Service (SSWPS) - Liverpool Hospital - NSW Health Pathology	NSW Health Pathology - Institute of Clinical Pathology and Medical Research; Westmead Hospital; University of Sydney	CIDM-PH et al. et al	https://www.gisaid.org	?	?	2020-07-28
EPI_ISL_498765	Sydney South West Pathology Service (SSWPS) - Concord Repatriation General Hospital - NSW Health Pathology	NSW Health Pathology - Institute of Clinical Pathology and Medical Research; Westmead Hospital; University of Sydney	CIDM-PH et al. et al	https://www.gisaid.org	?	?	2020-07-28
EPI_ISL_498766	Pathology West - NSW Health Pathology	NSW Health Pathology - Institute of Clinical Pathology and Medical Research; Westmead Hospital; University of Sydney	CIDM-PH et al. et al	https://www.gisaid.org	?	?	2020-07-28
EPI_ISL_498767	Pathology West - NSW Health Pathology	NSW Health Pathology - Institute of Clinical Pathology and Medical Research; Westmead Hospital; University of Sydney	CIDM-PH et al. et al	https://www.gisaid.org	?	?	2020-07-28
EPI_ISL_498768	South Eastern Area Laboratory Services (SEALS)	NSW Health Pathology - Institute of Clinical Pathology and Medical Research; Westmead Hospital; University of Sydney	CIDM-PH et al. et al	https://www.gisaid.org	?	?	2020-07-28
EPI_ISL_427645	Centre for Infectious Diseases and Microbiology Public Health	NSW Health Pathology - Institute of Clinical Pathology and Medical Research; Westmead Hospital; University of Sydney	Gray K et al	https://www.gisaid.org	Revealing COVID-19 transmission in Australia by SARS-CoV-2 genome sequencing and agent-based modeling	https://www.nature.com/articles/s41591-020-1000-7	2020-04-19
EPI_ISL_498769	Laverty Pathology	NSW Health Pathology - Institute of Clinical Pathology and Medical Research; Westmead Hospital; University of Sydney	CIDM-PH et al. et al	https://www.gisaid.org	?	?	2020-07-28
EPI_ISL_498770	Laverty Pathology	NSW Health Pathology - Institute of Clinical Pathology and Medical Research; Westmead Hospital; University of Sydney	CIDM-PH et al. et al	https://www.gisaid.org	?	?	2020-07-28
EPI_ISL_498771	Laverty Pathology	NSW Health Pathology - Institute of Clinical Pathology and Medical Research; Westmead Hospital; University of Sydney	CIDM-PH et al. et al	https://www.gisaid.org	?	?	2020-07-28
EPI_ISL_498772	Laverty Pathology	NSW Health Pathology - Institute of Clinical Pathology and Medical Research; Westmead Hospital; University of Sydney	CIDM-PH et al. et al	https://www.gisaid.org	?	?	2020-07-28
EPI_ISL_498773	Douglass Hanly Moir Pathology	NSW Health Pathology - Institute of Clinical Pathology and Medical Research; Westmead Hospital; University of Sydney	CIDM-PH et al. et al	https://www.gisaid.org	?	?	2020-07-28
EPI_ISL_498774	Histopath	NSW Health Pathology - Institute of Clinical Pathology and Medical Research; Westmead Hospital; University of Sydney	CIDM-PH et al. et al	https://www.gisaid.org	?	?	2020-07-28
EPI_ISL_498775	Histopath	NSW Health Pathology - Institute of Clinical Pathology and Medical Research; Westmead Hospital; University of Sydney	CIDM-PH et al. et al	https://www.gisaid.org	?	?	2020-07-28
EPI_ISL_498776	Pathology West - NSW Health Pathology	NSW Health Pathology - Institute of Clinical Pathology and Medical Research; Westmead Hospital; University of Sydney	CIDM-PH et al. et al	https://www.gisaid.org	?	?	2020-07-28
EPI_ISL_498777	Pathology West - NSW Health Pathology	NSW Health Pathology - Institute of Clinical Pathology and Medical Research; Westmead Hospital; University of Sydney	CIDM-PH et al. et al	https://www.gisaid.org	?	?	2020-07-28
EPI_ISL_498778	Sydney South West Pathology Service (SSWPS) - Liverpool Hospital - NSW Health Pathology	NSW Health Pathology - Institute of Clinical Pathology and Medical Research; Westmead Hospital; University of Sydney	CIDM-PH et al. et al	https://www.gisaid.org	?	?	2020-07-28
EPI_ISL_427646	Centre for Infectious Diseases and Microbiology Public Health	NSW Health Pathology - Institute of Clinical Pathology and Medical Research; Westmead Hospital; University of Sydney	Timms V et al	https://www.gisaid.org	Revealing COVID-19 transmission in Australia by SARS-CoV-2 genome sequencing and agent-based modeling	https://www.nature.com/articles/s41591-020-1000-7	2020-04-19
EPI_ISL_498779	Pathology West - NSW Health Pathology	NSW Health Pathology - Institute of Clinical Pathology and Medical Research; Westmead Hospital; University of Sydney	CIDM-PH et al. et al	https://www.gisaid.org	?	?	2020-07-28
EPI_ISL_498780	Pathology West - NSW Health Pathology	NSW Health Pathology - Institute of Clinical Pathology and Medical Research; Westmead Hospital; University of Sydney	CIDM-PH et al. et al	https://www.gisaid.org	?	?	2020-07-28
EPI_ISL_498781	Sydney South West Pathology Service (SSWPS) - Liverpool Hospital - NSW Health Pathology	NSW Health Pathology - Institute of Clinical Pathology and Medical Research; Westmead Hospital; University of Sydney	CIDM-PH et al. et al	https://www.gisaid.org	?	?	2020-07-28
EPI_ISL_498782	Sydney South West Pathology Service (SSWPS) - Liverpool Hospital - NSW Health Pathology	NSW Health Pathology - Institute of Clinical Pathology and Medical Research; Westmead Hospital; University of Sydney	CIDM-PH et al. et al	https://www.gisaid.org	?	?	2020-07-28
EPI_ISL_427733	Centre for Infectious Diseases and Microbiology Public Health	NSW Health Pathology - Institute of Clinical Pathology and Medical Research; Westmead Hospital; University of Sydney	Gall M et al	https://www.gisaid.org	Revealing COVID-19 transmission in Australia by SARS-CoV-2 genome sequencing and agent-based modeling	https://www.nature.com/articles/s41591-020-1000-7	2020-04-19
EPI_ISL_513315	South Eastern Area Laboratory Services (SEALS)	NSW Health Pathology - Institute of Clinical Pathology and Medical Research; Westmead Hospital; University of Sydney	CIDM-PH et al. et al	https://www.gisaid.org	?	?	2020-08-13
EPI_ISL_513316	South Eastern Area Laboratory Services (SEALS)	NSW Health Pathology - Institute of Clinical Pathology and Medical Research; Westmead Hospital; University of Sydney	CIDM-PH et al. et al	https://www.gisaid.org	?	?	2020-08-13
EPI_ISL_513317	South Eastern Area Laboratory Services (SEALS)	NSW Health Pathology - Institute of Clinical Pathology and Medical Research; Westmead Hospital; University of Sydney	CIDM-PH et al. et al	https://www.gisaid.org	?	?	2020-08-13
EPI_ISL_513318	Histopath	NSW Health Pathology - Institute of Clinical Pathology and Medical Research; Westmead Hospital; University of Sydney	CIDM-PH et al. et al	https://www.gisaid.org	?	?	2020-08-13
EPI_ISL_513319	Histopath	NSW Health Pathology - Institute of Clinical Pathology and Medical Research; Westmead Hospital; University of Sydney	CIDM-PH et al. et al	https://www.gisaid.org	?	?	2020-08-13
EPI_ISL_513320	Histopath	NSW Health Pathology - Institute of Clinical Pathology and Medical Research; Westmead Hospital; University of Sydney	CIDM-PH et al. et al	https://www.gisaid.org	?	?	2020-08-13
EPI_ISL_513321	Pathology West - NSW Health Pathology	NSW Health Pathology - Institute of Clinical Pathology and Medical Research; Westmead Hospital; University of Sydney	CIDM-PH et al. et al	https://www.gisaid.org	?	?	2020-08-13
EPI_ISL_513322	Pathology West - NSW Health Pathology	NSW Health Pathology - Institute of Clinical Pathology and Medical Research; Westmead Hospital; University of Sydney	CIDM-PH et al. et al	https://www.gisaid.org	?	?	2020-08-13
EPI_ISL_427751	Centre for Infectious Diseases and Microbiology Public Health	NSW Health Pathology - Institute of Clinical Pathology and Medical Research; Westmead Hospital; University of Sydney	Arnott A et al	https://www.gisaid.org	Revealing COVID-19 transmission in Australia by SARS-CoV-2 genome sequencing and agent-based modeling	https://www.nature.com/articles/s41591-020-1000-7	2020-04-19
EPI_ISL_513323	Sydney South West Pathology Service (SSWPS) - Liverpool Hospital - NSW Health Pathology	NSW Health Pathology - Institute of Clinical Pathology and Medical Research; Westmead Hospital; University of Sydney	CIDM-PH et al. et al	https://www.gisaid.org	?	?	2020-08-13
EPI_ISL_513324	Pathology West - NSW Health Pathology	NSW Health Pathology - Institute of Clinical Pathology and Medical Research; Westmead Hospital; University of Sydney	CIDM-PH et al. et al	https://www.gisaid.org	?	?	2020-08-13
EPI_ISL_513325	Pathology West - NSW Health Pathology	NSW Health Pathology - Institute of Clinical Pathology and Medical Research; Westmead Hospital; University of Sydney	CIDM-PH et al. et al	https://www.gisaid.org	?	?	2020-08-13
EPI_ISL_513326	Pathology West - NSW Health Pathology	NSW Health Pathology - Institute of Clinical Pathology and Medical Research; Westmead Hospital; University of Sydney	CIDM-PH et al. et al	https://www.gisaid.org	?	?	2020-08-13
EPI_ISL_513327	Sydney South West Pathology Service (SSWPS) - Liverpool Hospital - NSW Health Pathology	NSW Health Pathology - Institute of Clinical Pathology and Medical Research; Westmead Hospital; University of Sydney	CIDM-PH et al. et al	https://www.gisaid.org	?	?	2020-08-13
EPI_ISL_513328	Sydney South West Pathology Service (SSWPS) - Liverpool Hospital - NSW Health Pathology	NSW Health Pathology - Institute of Clinical Pathology and Medical Research; Westmead Hospital; University of Sydney	CIDM-PH et al. et al	https://www.gisaid.org	?	?	2020-08-13
EPI_ISL_513329	Sydney South West Pathology Service (SSWPS) - Liverpool Hospital - NSW Health Pathology	NSW Health Pathology - Institute of Clinical Pathology and Medical Research; Westmead Hospital; University of Sydney	CIDM-PH et al. et al	https://www.gisaid.org	?	?	2020-08-13
EPI_ISL_513330	St Vincent's Pathology (SydPath)	NSW Health Pathology - Institute of Clinical Pathology and Medical Research; Westmead Hospital; University of Sydney	CIDM-PH et al. et al	https://www.gisaid.org	?	?	2020-08-13
EPI_ISL_513331	Australian Clinical Labs	NSW Health Pathology - Institute of Clinical Pathology and Medical Research; Westmead Hospital; University of Sydney	CIDM-PH et al. et al	https://www.gisaid.org	?	?	2020-08-13
EPI_ISL_513332	Pathology West - NSW Health Pathology	NSW Health Pathology - Institute of Clinical Pathology and Medical Research; Westmead Hospital; University of Sydney	CIDM-PH et al. et al	https://www.gisaid.org	?	?	2020-08-13
EPI_ISL_427705	Centre for Infectious Diseases and Microbiology Public Health	NSW Health Pathology - Institute of Clinical Pathology and Medical Research; Westmead Hospital; University of Sydney	Sadsad R et al	https://www.gisaid.org	Revealing COVID-19 transmission in Australia by SARS-CoV-2 genome sequencing and agent-based modeling	https://www.nature.com/articles/s41591-020-1000-7	2020-04-19
EPI_ISL_513333	Sydney South West Pathology Service (SSWPS) - Liverpool Hospital - NSW Health Pathology	NSW Health Pathology - Institute of Clinical Pathology and Medical Research; Westmead Hospital; University of Sydney	CIDM-PH et al. et al	https://www.gisaid.org	?	?	2020-08-13
EPI_ISL_513334	Sydney South West Pathology Service (SSWPS) - Liverpool Hospital - NSW Health Pathology	NSW Health Pathology - Institute of Clinical Pathology and Medical Research; Westmead Hospital; University of Sydney	CIDM-PH et al. et al	https://www.gisaid.org	?	?	2020-08-13
EPI_ISL_513335	Pathology North - Hunter - NSW Health Pathology	NSW Health Pathology - Institute of Clinical Pathology and Medical Research; Westmead Hospital; University of Sydney	CIDM-PH et al. et al	https://www.gisaid.org	?	?	2020-08-13
EPI_ISL_513336	Sydney South West Pathology Service (SSWPS) - Liverpool Hospital - NSW Health Pathology	NSW Health Pathology - Institute of Clinical Pathology and Medical Research; Westmead Hospital; University of Sydney	CIDM-PH et al. et al	https://www.gisaid.org	?	?	2020-08-13
EPI_ISL_513337	Sydney South West Pathology Service (SSWPS) - Liverpool Hospital - NSW Health Pathology	NSW Health Pathology - Institute of Clinical Pathology and Medical Research; Westmead Hospital; University of Sydney	CIDM-PH et al. et al	https://www.gisaid.org	?	?	2020-08-13
EPI_ISL_513338	Pathology West - NSW Health Pathology	NSW Health Pathology - Institute of Clinical Pathology and Medical Research; Westmead Hospital; University of Sydney	CIDM-PH et al. et al	https://www.gisaid.org	?	?	2020-08-13
EPI_ISL_513339	Pathology West - NSW Health Pathology	NSW Health Pathology - Institute of Clinical Pathology and Medical Research; Westmead Hospital; University of Sydney	CIDM-PH et al. et al	https://www.gisaid.org	?	?	2020-08-13
EPI_ISL_513340	Austech Medical Laboratories	NSW Health Pathology - Institute of Clinical Pathology and Medical Research; Westmead Hospital; University of Sydney	CIDM-PH et al. et al	https://www.gisaid.org	?	?	2020-08-13
EPI_ISL_513341	Medlab Pathology	NSW Health Pathology - Institute of Clinical Pathology and Medical Research; Westmead Hospital; University of Sydney	CIDM-PH et al. et al	https://www.gisaid.org	?	?	2020-08-13
EPI_ISL_513342	Pathology West - NSW Health Pathology	NSW Health Pathology - Institute of Clinical Pathology and Medical Research; Westmead Hospital; University of Sydney	CIDM-PH et al. et al	https://www.gisaid.org	?	?	2020-08-13
EPI_ISL_427757	Centre for Infectious Diseases and Microbiology Public Health	NSW Health Pathology - Institute of Clinical Pathology and Medical Research; Westmead Hospital; University of Sydney	Draper J et al	https://www.gisaid.org	Revealing COVID-19 transmission in Australia by SARS-CoV-2 genome sequencing and agent-based modeling	https://www.nature.com/articles/s41591-020-1000-7	2020-04-19
EPI_ISL_513343	Children Westmead Hospital	NSW Health Pathology - Institute of Clinical Pathology and Medical Research; Westmead Hospital; University of Sydney	CIDM-PH et al. et al	https://www.gisaid.org	?	?	2020-08-13
EPI_ISL_513344	Children Westmead Hospital	NSW Health Pathology - Institute of Clinical Pathology and Medical Research; Westmead Hospital; University of Sydney	CIDM-PH et al. et al	https://www.gisaid.org	?	?	2020-08-13
EPI_ISL_513345	Pathology West - NSW Health Pathology	NSW Health Pathology - Institute of Clinical Pathology and Medical Research; Westmead Hospital; University of Sydney	CIDM-PH et al. et al	https://www.gisaid.org	?	?	2020-08-13
EPI_ISL_513346	Pathology West - NSW Health Pathology	NSW Health Pathology - Institute of Clinical Pathology and Medical Research; Westmead Hospital; University of Sydney	CIDM-PH et al. et al	https://www.gisaid.org	?	?	2020-08-13
EPI_ISL_513347	St Vincent's Pathology (SydPath)	NSW Health Pathology - Institute of Clinical Pathology and Medical Research; Westmead Hospital; University of Sydney	CIDM-PH et al. et al	https://www.gisaid.org	?	?	2020-08-13
EPI_ISL_513348	4Cyte Pathology	NSW Health Pathology - Institute of Clinical Pathology and Medical Research; Westmead Hospital; University of Sydney	CIDM-PH et al. et al	https://www.gisaid.org	?	?	2020-08-13
EPI_ISL_513349	4Cyte Pathology	NSW Health Pathology - Institute of Clinical Pathology and Medical Research; Westmead Hospital; University of Sydney	CIDM-PH et al. et al	https://www.gisaid.org	?	?	2020-08-13
EPI_ISL_513350	Pathology West - NSW Health Pathology	NSW Health Pathology - Institute of Clinical Pathology and Medical Research; Westmead Hospital; University of Sydney	CIDM-PH et al. et al	https://www.gisaid.org	?	?	2020-08-13
EPI_ISL_513351	Pathology West - NSW Health Pathology	NSW Health Pathology - Institute of Clinical Pathology and Medical Research; Westmead Hospital; University of Sydney	CIDM-PH et al. et al	https://www.gisaid.org	?	?	2020-08-13
EPI_ISL_513352	South Eastern Area Laboratory Services (SEALS)	NSW Health Pathology - Institute of Clinical Pathology and Medical Research; Westmead Hospital; University of Sydney	CIDM-PH et al. et al	https://www.gisaid.org	?	?	2020-08-13
EPI_ISL_427759	Centre for Infectious Diseases and Microbiology Public Health	NSW Health Pathology - Institute of Clinical Pathology and Medical Research; Westmead Hospital; University of Sydney	Sim E et al	https://www.gisaid.org	Revealing COVID-19 transmission in Australia by SARS-CoV-2 genome sequencing and agent-based modeling	https://www.nature.com/articles/s41591-020-1000-7	2020-04-19
EPI_ISL_513353	St Vincent's Pathology (SydPath)	NSW Health Pathology - Institute of Clinical Pathology and Medical Research; Westmead Hospital; University of Sydney	CIDM-PH et al. et al	https://www.gisaid.org	?	?	2020-08-13
EPI_ISL_513354	St Vincent's Pathology (SydPath)	NSW Health Pathology - Institute of Clinical Pathology and Medical Research; Westmead Hospital; University of Sydney	CIDM-PH et al. et al	https://www.gisaid.org	?	?	2020-08-13
EPI_ISL_513355	St Vincent's Pathology (SydPath)	NSW Health Pathology - Institute of Clinical Pathology and Medical Research; Westmead Hospital; University of Sydney	CIDM-PH et al. et al	https://www.gisaid.org	?	?	2020-08-13
EPI_ISL_513356	St Vincent's Pathology (SydPath)	NSW Health Pathology - Institute of Clinical Pathology and Medical Research; Westmead Hospital; University of Sydney	CIDM-PH et al. et al	https://www.gisaid.org	?	?	2020-08-13
EPI_ISL_513357	Douglas Hanly Moir	NSW Health Pathology - Institute of Clinical Pathology and Medical Research; Westmead Hospital; University of Sydney	CIDM-PH et al. et al	https://www.gisaid.org	?	?	2020-08-13
EPI_ISL_513358	Pathology West - NSW Health Pathology	NSW Health Pathology - Institute of Clinical Pathology and Medical Research; Westmead Hospital; University of Sydney	CIDM-PH et al. et al	https://www.gisaid.org	?	?	2020-08-13
EPI_ISL_513359	Pathology West - NSW Health Pathology	NSW Health Pathology - Institute of Clinical Pathology and Medical Research; Westmead Hospital; University of Sydney	CIDM-PH et al. et al	https://www.gisaid.org	?	?	2020-08-13
EPI_ISL_513360	Pathology North - Hunter - NSW Health Pathology	NSW Health Pathology - Institute of Clinical Pathology and Medical Research; Westmead Hospital; University of Sydney	CIDM-PH et al. et al	https://www.gisaid.org	?	?	2020-08-13
EPI_ISL_513361	St Vincent's Pathology (SydPath)	NSW Health Pathology - Institute of Clinical Pathology and Medical Research; Westmead Hospital; University of Sydney	CIDM-PH et al. et al	https://www.gisaid.org	?	?	2020-08-13
EPI_ISL_513362	St Vincent's Pathology (SydPath)	NSW Health Pathology - Institute of Clinical Pathology and Medical Research; Westmead Hospital; University of Sydney	CIDM-PH et al. et al	https://www.gisaid.org	?	?	2020-08-13
EPI_ISL_427744	Centre for Infectious Diseases and Microbiology Public Health	NSW Health Pathology - Institute of Clinical Pathology and Medical Research; Westmead Hospital; University of Sydney	Bachmann N et al	https://www.gisaid.org	Revealing COVID-19 transmission in Australia by SARS-CoV-2 genome sequencing and agent-based modeling	https://www.nature.com/articles/s41591-020-1000-7	2020-04-19
EPI_ISL_513363	St Vincent's Pathology (SydPath)	NSW Health Pathology - Institute of Clinical Pathology and Medical Research; Westmead Hospital; University of Sydney	CIDM-PH et al. et al	https://www.gisaid.org	?	?	2020-08-13
EPI_ISL_513364	St Vincent's Pathology (SydPath)	NSW Health Pathology - Institute of Clinical Pathology and Medical Research; Westmead Hospital; University of Sydney	CIDM-PH et al. et al	https://www.gisaid.org	?	?	2020-08-13
EPI_ISL_513365	St Vincent's Pathology (SydPath)	NSW Health Pathology - Institute of Clinical Pathology and Medical Research; Westmead Hospital; University of Sydney	CIDM-PH et al. et al	https://www.gisaid.org	?	?	2020-08-13
EPI_ISL_513366	Sydney South West Pathology Service (SSWPS) - Liverpool Hospital - NSW Health Pathology	NSW Health Pathology - Institute of Clinical Pathology and Medical Research; Westmead Hospital; University of Sydney	CIDM-PH et al. et al	https://www.gisaid.org	?	?	2020-08-13
EPI_ISL_513367	Sydney South West Pathology Service (SSWPS) - Liverpool Hospital - NSW Health Pathology	NSW Health Pathology - Institute of Clinical Pathology and Medical Research; Westmead Hospital; University of Sydney	CIDM-PH et al. et al	https://www.gisaid.org	?	?	2020-08-13
EPI_ISL_513368	Pathology North - Hunter - NSW Health Pathology	NSW Health Pathology - Institute of Clinical Pathology and Medical Research; Westmead Hospital; University of Sydney	CIDM-PH et al. et al	https://www.gisaid.org	?	?	2020-08-13
EPI_ISL_513369	Pathology West - NSW Health Pathology	NSW Health Pathology - Institute of Clinical Pathology and Medical Research; Westmead Hospital; University of Sydney	CIDM-PH et al. et al	https://www.gisaid.org	?	?	2020-08-13
EPI_ISL_513370	Pathology West - NSW Health Pathology	NSW Health Pathology - Institute of Clinical Pathology and Medical Research; Westmead Hospital; University of Sydney	CIDM-PH et al. et al	https://www.gisaid.org	?	?	2020-08-13
EPI_ISL_513371	Pathology West - NSW Health Pathology	NSW Health Pathology - Institute of Clinical Pathology and Medical Research; Westmead Hospital; University of Sydney	CIDM-PH et al. et al	https://www.gisaid.org	?	?	2020-08-13
EPI_ISL_513372	St Vincent's Pathology (SydPath)	NSW Health Pathology - Institute of Clinical Pathology and Medical Research; Westmead Hospital; University of Sydney	CIDM-PH et al. et al	https://www.gisaid.org	?	?	2020-08-13
EPI_ISL_427750	Centre for Infectious Diseases and Microbiology Public Health	NSW Health Pathology - Institute of Clinical Pathology and Medical Research; Westmead Hospital; University of Sydney	Rockett R et al	https://www.gisaid.org	Revealing COVID-19 transmission in Australia by SARS-CoV-2 genome sequencing and agent-based modeling	https://www.nature.com/articles/s41591-020-1000-7	2020-04-19
EPI_ISL_513373	Sydney South West Pathology Service (SSWPS) - Liverpool Hospital - NSW Health Pathology	NSW Health Pathology - Institute of Clinical Pathology and Medical Research; Westmead Hospital; University of Sydney	CIDM-PH et al. et al	https://www.gisaid.org	?	?	2020-08-13
EPI_ISL_513374	Sydney South West Pathology Service (SSWPS) - Liverpool Hospital - NSW Health Pathology	NSW Health Pathology - Institute of Clinical Pathology and Medical Research; Westmead Hospital; University of Sydney	CIDM-PH et al. et al	https://www.gisaid.org	?	?	2020-08-13
EPI_ISL_513375	Pathology North - Royal North Shore Hospital - NSW Health Pathology	NSW Health Pathology - Institute of Clinical Pathology and Medical Research; Westmead Hospital; University of Sydney	CIDM-PH et al. et al	https://www.gisaid.org	?	?	2020-08-13
EPI_ISL_513376	Pathology North - Royal North Shore Hospital - NSW Health Pathology	NSW Health Pathology - Institute of Clinical Pathology and Medical Research; Westmead Hospital; University of Sydney	CIDM-PH et al. et al	https://www.gisaid.org	?	?	2020-08-13
EPI_ISL_513377	South Eastern Area Laboratory Services (SEALS)	NSW Health Pathology - Institute of Clinical Pathology and Medical Research; Westmead Hospital; University of Sydney	CIDM-PH et al. et al	https://www.gisaid.org	?	?	2020-08-13
EPI_ISL_513378	Pathology West - NSW Health Pathology	NSW Health Pathology - Institute of Clinical Pathology and Medical Research; Westmead Hospital; University of Sydney	CIDM-PH et al. et al	https://www.gisaid.org	?	?	2020-08-13
EPI_ISL_513379	St Vincent's Pathology (SydPath)	NSW Health Pathology - Institute of Clinical Pathology and Medical Research; Westmead Hospital; University of Sydney	CIDM-PH et al. et al	https://www.gisaid.org	?	?	2020-08-13
EPI_ISL_513380	Pathology West - NSW Health Pathology	NSW Health Pathology - Institute of Clinical Pathology and Medical Research; Westmead Hospital; University of Sydney	CIDM-PH et al. et al	https://www.gisaid.org	?	?	2020-08-13
EPI_ISL_513381	Sydney South West Pathology Service (SSWPS) - Liverpool Hospital - NSW Health Pathology	NSW Health Pathology - Institute of Clinical Pathology and Medical Research; Westmead Hospital; University of Sydney	CIDM-PH et al. et al	https://www.gisaid.org	?	?	2020-08-13
EPI_ISL_513382	Sydney South West Pathology Service (SSWPS) - Liverpool Hospital - NSW Health Pathology	NSW Health Pathology - Institute of Clinical Pathology and Medical Research; Westmead Hospital; University of Sydney	CIDM-PH et al. et al	https://www.gisaid.org	?	?	2020-08-13
EPI_ISL_427706	Centre for Infectious Diseases and Microbiology Public Health	NSW Health Pathology - Institute of Clinical Pathology and Medical Research; Westmead Hospital; University of Sydney	Lam C et al	https://www.gisaid.org	Revealing COVID-19 transmission in Australia by SARS-CoV-2 genome sequencing and agent-based modeling	https://www.nature.com/articles/s41591-020-1000-7	2020-04-19
EPI_ISL_513383	Sydney South West Pathology Service (SSWPS) - Liverpool Hospital - NSW Health Pathology	NSW Health Pathology - Institute of Clinical Pathology and Medical Research; Westmead Hospital; University of Sydney	CIDM-PH et al. et al	https://www.gisaid.org	?	?	2020-08-13
EPI_ISL_513384	St Vincent's Pathology (SydPath)	NSW Health Pathology - Institute of Clinical Pathology and Medical Research; Westmead Hospital; University of Sydney	CIDM-PH et al. et al	https://www.gisaid.org	?	?	2020-08-13
EPI_ISL_513385	St Vincent's Pathology (SydPath)	NSW Health Pathology - Institute of Clinical Pathology and Medical Research; Westmead Hospital; University of Sydney	CIDM-PH et al. et al	https://www.gisaid.org	?	?	2020-08-13
EPI_ISL_513386	Pathology North - NSW Health Pathology	NSW Health Pathology - Institute of Clinical Pathology and Medical Research; Westmead Hospital; University of Sydney	CIDM-PH et al. et al	https://www.gisaid.org	?	?	2020-08-13
EPI_ISL_513387	Pathology North - NSW Health Pathology	NSW Health Pathology - Institute of Clinical Pathology and Medical Research; Westmead Hospital; University of Sydney	CIDM-PH et al. et al	https://www.gisaid.org	?	?	2020-08-13
EPI_ISL_513388	Pathology North - NSW Health Pathology	NSW Health Pathology - Institute of Clinical Pathology and Medical Research; Westmead Hospital; University of Sydney	CIDM-PH et al. et al	https://www.gisaid.org	?	?	2020-08-13
EPI_ISL_513389	Douglas Hanly Moir	NSW Health Pathology - Institute of Clinical Pathology and Medical Research; Westmead Hospital; University of Sydney	CIDM-PH et al. et al	https://www.gisaid.org	?	?	2020-08-13
EPI_ISL_513390	Pathology West - NSW Health Pathology	NSW Health Pathology - Institute of Clinical Pathology and Medical Research; Westmead Hospital; University of Sydney	CIDM-PH et al. et al	https://www.gisaid.org	?	?	2020-08-13
EPI_ISL_513391	Pathology West - NSW Health Pathology	NSW Health Pathology - Institute of Clinical Pathology and Medical Research; Westmead Hospital; University of Sydney	CIDM-PH et al. et al	https://www.gisaid.org	?	?	2020-08-13
EPI_ISL_427703	Centre for Infectious Diseases and Microbiology Public Health	NSW Health Pathology - Institute of Clinical Pathology and Medical Research; Westmead Hospital; University of Sydney	Gray K et al	https://www.gisaid.org	Revealing COVID-19 transmission in Australia by SARS-CoV-2 genome sequencing and agent-based modeling	https://www.nature.com/articles/s41591-020-1000-7	2020-04-19
EPI_ISL_513392	Pathology West - NSW Health Pathology	NSW Health Pathology - Institute of Clinical Pathology and Medical Research; Westmead Hospital; University of Sydney	CIDM-PH et al. et al	https://www.gisaid.org	?	?	2020-08-13
EPI_ISL_513393	Pathology West - NSW Health Pathology	NSW Health Pathology - Institute of Clinical Pathology and Medical Research; Westmead Hospital; University of Sydney	CIDM-PH et al. et al	https://www.gisaid.org	?	?	2020-08-13
EPI_ISL_513394	Pathology West - NSW Health Pathology	NSW Health Pathology - Institute of Clinical Pathology and Medical Research; Westmead Hospital; University of Sydney	CIDM-PH et al. et al	https://www.gisaid.org	?	?	2020-08-13
EPI_ISL_513395	Pathology West - NSW Health Pathology	NSW Health Pathology - Institute of Clinical Pathology and Medical Research; Westmead Hospital; University of Sydney	CIDM-PH et al. et al	https://www.gisaid.org	?	?	2020-08-13
EPI_ISL_513396	St Vincent's Pathology (SydPath)	NSW Health Pathology - Institute of Clinical Pathology and Medical Research; Westmead Hospital; University of Sydney	CIDM-PH et al. et al	https://www.gisaid.org	?	?	2020-08-13
EPI_ISL_513397	St Vincent's Pathology (SydPath)	NSW Health Pathology - Institute of Clinical Pathology and Medical Research; Westmead Hospital; University of Sydney	CIDM-PH et al. et al	https://www.gisaid.org	?	?	2020-08-13
EPI_ISL_513398	St Vincent's Pathology (SydPath)	NSW Health Pathology - Institute of Clinical Pathology and Medical Research; Westmead Hospital; University of Sydney	CIDM-PH et al. et al	https://www.gisaid.org	?	?	2020-08-13
EPI_ISL_513399	St Vincent's Pathology (SydPath)	NSW Health Pathology - Institute of Clinical Pathology and Medical Research; Westmead Hospital; University of Sydney	CIDM-PH et al. et al	https://www.gisaid.org	?	?	2020-08-13
EPI_ISL_513400	Sydney South West Pathology Service (SSWPS) - Royal Prince Alfred Hospital - NSW Health Pathology	NSW Health Pathology - Institute of Clinical Pathology and Medical Research; Westmead Hospital; University of Sydney	CIDM-PH et al. et al	https://www.gisaid.org	?	?	2020-08-13
EPI_ISL_513401	Sydney South West Pathology Service (SSWPS) - Liverpool Hospital - NSW Health Pathology	NSW Health Pathology - Institute of Clinical Pathology and Medical Research; Westmead Hospital; University of Sydney	CIDM-PH et al. et al	https://www.gisaid.org	?	?	2020-08-13
EPI_ISL_427704	Centre for Infectious Diseases and Microbiology Public Health	NSW Health Pathology - Institute of Clinical Pathology and Medical Research; Westmead Hospital; University of Sydney	Timms V et al	https://www.gisaid.org	Revealing COVID-19 transmission in Australia by SARS-CoV-2 genome sequencing and agent-based modeling	https://www.nature.com/articles/s41591-020-1000-7	2020-04-19
EPI_ISL_513402	4Cyte Pathology	NSW Health Pathology - Institute of Clinical Pathology and Medical Research; Westmead Hospital; University of Sydney	CIDM-PH et al. et al	https://www.gisaid.org	?	?	2020-08-13
EPI_ISL_513403	Laverty Pathology	NSW Health Pathology - Institute of Clinical Pathology and Medical Research; Westmead Hospital; University of Sydney	CIDM-PH et al. et al	https://www.gisaid.org	?	?	2020-08-13
EPI_ISL_513404	Laverty Pathology	NSW Health Pathology - Institute of Clinical Pathology and Medical Research; Westmead Hospital; University of Sydney	CIDM-PH et al. et al	https://www.gisaid.org	?	?	2020-08-13
EPI_ISL_513405	Laverty Pathology	NSW Health Pathology - Institute of Clinical Pathology and Medical Research; Westmead Hospital; University of Sydney	CIDM-PH et al. et al	https://www.gisaid.org	?	?	2020-08-13
EPI_ISL_513406	Laverty Pathology	NSW Health Pathology - Institute of Clinical Pathology and Medical Research; Westmead Hospital; University of Sydney	CIDM-PH et al. et al	https://www.gisaid.org	?	?	2020-08-13
EPI_ISL_513407	Laverty Pathology	NSW Health Pathology - Institute of Clinical Pathology and Medical Research; Westmead Hospital; University of Sydney	CIDM-PH et al. et al	https://www.gisaid.org	?	?	2020-08-13
EPI_ISL_513408	Laverty Pathology	NSW Health Pathology - Institute of Clinical Pathology and Medical Research; Westmead Hospital; University of Sydney	CIDM-PH et al. et al	https://www.gisaid.org	?	?	2020-08-13
EPI_ISL_513409	Sydney South West Pathology Service (SSWPS) - Liverpool Hospital - NSW Health Pathology	NSW Health Pathology - Institute of Clinical Pathology and Medical Research; Westmead Hospital; University of Sydney	CIDM-PH et al. et al	https://www.gisaid.org	?	?	2020-08-13
EPI_ISL_513410	Sydney South West Pathology Service (SSWPS) - Liverpool Hospital - NSW Health Pathology	NSW Health Pathology - Institute of Clinical Pathology and Medical Research; Westmead Hospital; University of Sydney	CIDM-PH et al. et al	https://www.gisaid.org	?	?	2020-08-13
EPI_ISL_513411	Sydney South West Pathology Service (SSWPS) - Liverpool Hospital - NSW Health Pathology	NSW Health Pathology - Institute of Clinical Pathology and Medical Research; Westmead Hospital; University of Sydney	CIDM-PH et al. et al	https://www.gisaid.org	?	?	2020-08-13
EPI_ISL_427729	Centre for Infectious Diseases and Microbiology Public Health	NSW Health Pathology - Institute of Clinical Pathology and Medical Research; Westmead Hospital; University of Sydney	Gall M et al	https://www.gisaid.org	Revealing COVID-19 transmission in Australia by SARS-CoV-2 genome sequencing and agent-based modeling	https://www.nature.com/articles/s41591-020-1000-7	2020-04-19
EPI_ISL_513412	Sydney South West Pathology Service (SSWPS) - Liverpool Hospital - NSW Health Pathology	NSW Health Pathology - Institute of Clinical Pathology and Medical Research; Westmead Hospital; University of Sydney	CIDM-PH et al. et al	https://www.gisaid.org	?	?	2020-08-13
EPI_ISL_513413	4Cyte Pathology	NSW Health Pathology - Institute of Clinical Pathology and Medical Research; Westmead Hospital; University of Sydney	CIDM-PH et al. et al	https://www.gisaid.org	?	?	2020-08-13
EPI_ISL_526689	Pathology West - NSW Health Pathology	NSW Health Pathology - Institute of Clinical Pathology and Medical Research; Westmead Hospital; University of Sydney	CIDM-PH et al. et al	https://www.gisaid.org	?	?	2020-09-02
EPI_ISL_526115	Pathology West - NSW Health Pathology	NSW Health Pathology - Institute of Clinical Pathology and Medical Research; Westmead Hospital; University of Sydney	CIDM-PH et al. et al	https://www.gisaid.org	?	?	2020-09-01
EPI_ISL_526116	Pathology West - NSW Health Pathology	NSW Health Pathology - Institute of Clinical Pathology and Medical Research; Westmead Hospital; University of Sydney	CIDM-PH et al. et al	https://www.gisaid.org	?	?	2020-09-01
EPI_ISL_526117	Pathology West - NSW Health Pathology	NSW Health Pathology - Institute of Clinical Pathology and Medical Research; Westmead Hospital; University of Sydney	CIDM-PH et al. et al	https://www.gisaid.org	?	?	2020-09-01
EPI_ISL_526118	Pathology West - NSW Health Pathology	NSW Health Pathology - Institute of Clinical Pathology and Medical Research; Westmead Hospital; University of Sydney	CIDM-PH et al. et al	https://www.gisaid.org	?	?	2020-09-01
EPI_ISL_526119	Sydney South West Pathology Service (SSWPS) - Liverpool Hospital - NSW Health Pathology	NSW Health Pathology - Institute of Clinical Pathology and Medical Research; Westmead Hospital; University of Sydney	CIDM-PH et al. et al	https://www.gisaid.org	?	?	2020-09-01
EPI_ISL_526120	Sydney South West Pathology Service (SSWPS) - Liverpool Hospital - NSW Health Pathology	NSW Health Pathology - Institute of Clinical Pathology and Medical Research; Westmead Hospital; University of Sydney	CIDM-PH et al. et al	https://www.gisaid.org	?	?	2020-09-01
EPI_ISL_526121	St Vincent's Pathology (SydPath)	NSW Health Pathology - Institute of Clinical Pathology and Medical Research; Westmead Hospital; University of Sydney	CIDM-PH et al. et al	https://www.gisaid.org	?	?	2020-09-01
EPI_ISL_427770	Centre for Infectious Diseases and Microbiology Public Health	NSW Health Pathology - Institute of Clinical Pathology and Medical Research; Westmead Hospital; University of Sydney	Arnott A et al	https://www.gisaid.org	Revealing COVID-19 transmission in Australia by SARS-CoV-2 genome sequencing and agent-based modeling	https://www.nature.com/articles/s41591-020-1000-7	2020-04-19
EPI_ISL_526122	St Vincent's Pathology (SydPath)	NSW Health Pathology - Institute of Clinical Pathology and Medical Research; Westmead Hospital; University of Sydney	CIDM-PH et al. et al	https://www.gisaid.org	?	?	2020-09-01
EPI_ISL_526123	St Vincent's Pathology (SydPath)	NSW Health Pathology - Institute of Clinical Pathology and Medical Research; Westmead Hospital; University of Sydney	CIDM-PH et al. et al	https://www.gisaid.org	?	?	2020-09-01
EPI_ISL_526124	Sydney South West Pathology Service (SSWPS) - Liverpool Hospital - NSW Health Pathology	NSW Health Pathology - Institute of Clinical Pathology and Medical Research; Westmead Hospital; University of Sydney	CIDM-PH et al. et al	https://www.gisaid.org	?	?	2020-09-01
EPI_ISL_526125	Sydney South West Pathology Service (SSWPS) - Concord Repatriation General Hospital - NSW Health Pathology	NSW Health Pathology - Institute of Clinical Pathology and Medical Research; Westmead Hospital; University of Sydney	CIDM-PH et al. et al	https://www.gisaid.org	?	?	2020-09-01
EPI_ISL_526126	Sydney South West Pathology Service (SSWPS) - Liverpool Hospital - NSW Health Pathology	NSW Health Pathology - Institute of Clinical Pathology and Medical Research; Westmead Hospital; University of Sydney	CIDM-PH et al. et al	https://www.gisaid.org	?	?	2020-09-01
EPI_ISL_526127	Sydney South West Pathology Service (SSWPS) - Liverpool Hospital - NSW Health Pathology	NSW Health Pathology - Institute of Clinical Pathology and Medical Research; Westmead Hospital; University of Sydney	CIDM-PH et al. et al	https://www.gisaid.org	?	?	2020-09-01
EPI_ISL_526128	Pathology North - Royal North Shore Hospital - NSW Health Pathology	NSW Health Pathology - Institute of Clinical Pathology and Medical Research; Westmead Hospital; University of Sydney	CIDM-PH et al. et al	https://www.gisaid.org	?	?	2020-09-01
EPI_ISL_526129	The Children's Hospital at Westmead	NSW Health Pathology - Institute of Clinical Pathology and Medical Research; Westmead Hospital; University of Sydney	CIDM-PH et al. et al	https://www.gisaid.org	?	?	2020-09-01
EPI_ISL_526130	Pathology North - Royal North Shore Hospital - NSW Health Pathology	NSW Health Pathology - Institute of Clinical Pathology and Medical Research; Westmead Hospital; University of Sydney	CIDM-PH et al. et al	https://www.gisaid.org	?	?	2020-09-01
EPI_ISL_526131	Sydney South West Pathology Service (SSWPS) - Liverpool Hospital - NSW Health Pathology	NSW Health Pathology - Institute of Clinical Pathology and Medical Research; Westmead Hospital; University of Sydney	CIDM-PH et al. et al	https://www.gisaid.org	?	?	2020-09-01
EPI_ISL_427790	Centre for Infectious Diseases and Microbiology Public Health	NSW Health Pathology - Institute of Clinical Pathology and Medical Research; Westmead Hospital; University of Sydney	Sadsad R et al	https://www.gisaid.org	Revealing COVID-19 transmission in Australia by SARS-CoV-2 genome sequencing and agent-based modeling	https://www.nature.com/articles/s41591-020-1000-7	2020-04-19
EPI_ISL_526132	Pathology North - Royal North Shore Hospital - NSW Health Pathology	NSW Health Pathology - Institute of Clinical Pathology and Medical Research; Westmead Hospital; University of Sydney	CIDM-PH et al. et al	https://www.gisaid.org	?	?	2020-09-01
EPI_ISL_526133	Pathology North - Royal North Shore Hospital - NSW Health Pathology	NSW Health Pathology - Institute of Clinical Pathology and Medical Research; Westmead Hospital; University of Sydney	CIDM-PH et al. et al	https://www.gisaid.org	?	?	2020-09-01
EPI_ISL_526134	Sydney South West Pathology Service (SSWPS) - Royal Prince Alfred Hospital - NSW Health Pathology	NSW Health Pathology - Institute of Clinical Pathology and Medical Research; Westmead Hospital; University of Sydney	CIDM-PH et al. et al	https://www.gisaid.org	?	?	2020-09-01
EPI_ISL_526135	Sydney South West Pathology Service (SSWPS) - Royal Prince Alfred Hospital - NSW Health Pathology	NSW Health Pathology - Institute of Clinical Pathology and Medical Research; Westmead Hospital; University of Sydney	CIDM-PH et al. et al	https://www.gisaid.org	?	?	2020-09-01
EPI_ISL_526136	Sydney South West Pathology Service (SSWPS) - Royal Prince Alfred Hospital - NSW Health Pathology	NSW Health Pathology - Institute of Clinical Pathology and Medical Research; Westmead Hospital; University of Sydney	CIDM-PH et al. et al	https://www.gisaid.org	?	?	2020-09-01
EPI_ISL_526137	Sydney South West Pathology Service (SSWPS) - Royal Prince Alfred Hospital - NSW Health Pathology	NSW Health Pathology - Institute of Clinical Pathology and Medical Research; Westmead Hospital; University of Sydney	CIDM-PH et al. et al	https://www.gisaid.org	?	?	2020-09-01
EPI_ISL_526138	Pathology West - NSW Health Pathology	NSW Health Pathology - Institute of Clinical Pathology and Medical Research; Westmead Hospital; University of Sydney	CIDM-PH et al. et al	https://www.gisaid.org	?	?	2020-09-01
EPI_ISL_526139	Pathology West - NSW Health Pathology	NSW Health Pathology - Institute of Clinical Pathology and Medical Research; Westmead Hospital; University of Sydney	CIDM-PH et al. et al	https://www.gisaid.org	?	?	2020-09-01
EPI_ISL_526140	Pathology West - NSW Health Pathology	NSW Health Pathology - Institute of Clinical Pathology and Medical Research; Westmead Hospital; University of Sydney	CIDM-PH et al. et al	https://www.gisaid.org	?	?	2020-09-01
EPI_ISL_526141	Pathology West - NSW Health Pathology	NSW Health Pathology - Institute of Clinical Pathology and Medical Research; Westmead Hospital; University of Sydney	CIDM-PH et al. et al	https://www.gisaid.org	?	?	2020-09-01
EPI_ISL_427690	Centre for Infectious Diseases and Microbiology Public Health	NSW Health Pathology - Institute of Clinical Pathology and Medical Research; Westmead Hospital; University of Sydney	Draper J et al	https://www.gisaid.org	Revealing COVID-19 transmission in Australia by SARS-CoV-2 genome sequencing and agent-based modeling	https://www.nature.com/articles/s41591-020-1000-7	2020-04-19
EPI_ISL_526142	South Eastern Area Laboratory Services (SEALS)	NSW Health Pathology - Institute of Clinical Pathology and Medical Research; Westmead Hospital; University of Sydney	CIDM-PH et al. et al	https://www.gisaid.org	?	?	2020-09-01
EPI_ISL_526143	Laverty Pathology	NSW Health Pathology - Institute of Clinical Pathology and Medical Research; Westmead Hospital; University of Sydney	CIDM-PH et al. et al	https://www.gisaid.org	?	?	2020-09-01
EPI_ISL_526144	South Eastern Area Laboratory Services (SEALS)	NSW Health Pathology - Institute of Clinical Pathology and Medical Research; Westmead Hospital; University of Sydney	CIDM-PH et al. et al	https://www.gisaid.org	?	?	2020-09-01
EPI_ISL_526145	South Eastern Area Laboratory Services (SEALS)	NSW Health Pathology - Institute of Clinical Pathology and Medical Research; Westmead Hospital; University of Sydney	CIDM-PH et al. et al	https://www.gisaid.org	?	?	2020-09-01
EPI_ISL_526146	South Eastern Area Laboratory Services (SEALS)	NSW Health Pathology - Institute of Clinical Pathology and Medical Research; Westmead Hospital; University of Sydney	CIDM-PH et al. et al	https://www.gisaid.org	?	?	2020-09-01
EPI_ISL_526147	South Eastern Area Laboratory Services (SEALS)	NSW Health Pathology - Institute of Clinical Pathology and Medical Research; Westmead Hospital; University of Sydney	CIDM-PH et al. et al	https://www.gisaid.org	?	?	2020-09-01
EPI_ISL_526148	South Eastern Area Laboratory Services (SEALS)	NSW Health Pathology - Institute of Clinical Pathology and Medical Research; Westmead Hospital; University of Sydney	CIDM-PH et al. et al	https://www.gisaid.org	?	?	2020-09-01
EPI_ISL_526149	South Eastern Area Laboratory Services (SEALS)	NSW Health Pathology - Institute of Clinical Pathology and Medical Research; Westmead Hospital; University of Sydney	CIDM-PH et al. et al	https://www.gisaid.org	?	?	2020-09-01
EPI_ISL_526150	Pathology West - NSW Health Pathology	NSW Health Pathology - Institute of Clinical Pathology and Medical Research; Westmead Hospital; University of Sydney	CIDM-PH et al. et al	https://www.gisaid.org	?	?	2020-09-01
EPI_ISL_526151	Pathology West - NSW Health Pathology	NSW Health Pathology - Institute of Clinical Pathology and Medical Research; Westmead Hospital; University of Sydney	CIDM-PH et al. et al	https://www.gisaid.org	?	?	2020-09-01
EPI_ISL_427720	Centre for Infectious Diseases and Microbiology Public Health	NSW Health Pathology - Institute of Clinical Pathology and Medical Research; Westmead Hospital; University of Sydney	Sim E et al	https://www.gisaid.org	Revealing COVID-19 transmission in Australia by SARS-CoV-2 genome sequencing and agent-based modeling	https://www.nature.com/articles/s41591-020-1000-7	2020-04-19
EPI_ISL_526152	Pathology North - Hunter - NSW Health Pathology	NSW Health Pathology - Institute of Clinical Pathology and Medical Research; Westmead Hospital; University of Sydney	CIDM-PH et al. et al	https://www.gisaid.org	?	?	2020-09-01
EPI_ISL_526153	Douglass Hanly Moir Pathology	NSW Health Pathology - Institute of Clinical Pathology and Medical Research; Westmead Hospital; University of Sydney	CIDM-PH et al. et al	https://www.gisaid.org	?	?	2020-09-01
EPI_ISL_526154	Pathology North - Royal North Shore Hospital - NSW Health Pathology	NSW Health Pathology - Institute of Clinical Pathology and Medical Research; Westmead Hospital; University of Sydney	CIDM-PH et al. et al	https://www.gisaid.org	?	?	2020-09-01
EPI_ISL_526155	Pathology North - Royal North Shore Hospital - NSW Health Pathology	NSW Health Pathology - Institute of Clinical Pathology and Medical Research; Westmead Hospital; University of Sydney	CIDM-PH et al. et al	https://www.gisaid.org	?	?	2020-09-01
EPI_ISL_526156	Pathology West - NSW Health Pathology	NSW Health Pathology - Institute of Clinical Pathology and Medical Research; Westmead Hospital; University of Sydney	CIDM-PH et al. et al	https://www.gisaid.org	?	?	2020-09-01
EPI_ISL_526157	Sydney South West Pathology Service (SSWPS) - Liverpool Hospital - NSW Health Pathology	NSW Health Pathology - Institute of Clinical Pathology and Medical Research; Westmead Hospital; University of Sydney	CIDM-PH et al. et al	https://www.gisaid.org	?	?	2020-09-01
EPI_ISL_526158	Sydney South West Pathology Service (SSWPS) - Liverpool Hospital - NSW Health Pathology	NSW Health Pathology - Institute of Clinical Pathology and Medical Research; Westmead Hospital; University of Sydney	CIDM-PH et al. et al	https://www.gisaid.org	?	?	2020-09-01
EPI_ISL_526159	Sydney South West Pathology Service (SSWPS) - Liverpool Hospital - NSW Health Pathology	NSW Health Pathology - Institute of Clinical Pathology and Medical Research; Westmead Hospital; University of Sydney	CIDM-PH et al. et al	https://www.gisaid.org	?	?	2020-09-01
EPI_ISL_526160	Sydney South West Pathology Service (SSWPS) - Liverpool Hospital - NSW Health Pathology	NSW Health Pathology - Institute of Clinical Pathology and Medical Research; Westmead Hospital; University of Sydney	CIDM-PH et al. et al	https://www.gisaid.org	?	?	2020-09-01
EPI_ISL_526161	Pathology West - NSW Health Pathology	NSW Health Pathology - Institute of Clinical Pathology and Medical Research; Westmead Hospital; University of Sydney	CIDM-PH et al. et al	https://www.gisaid.org	?	?	2020-09-01
EPI_ISL_427805	Centre for Infectious Diseases and Microbiology Public Health	NSW Health Pathology - Institute of Clinical Pathology and Medical Research; Westmead Hospital; University of Sydney	Bachmann N et al	https://www.gisaid.org	Revealing COVID-19 transmission in Australia by SARS-CoV-2 genome sequencing and agent-based modeling	https://www.nature.com/articles/s41591-020-1000-7	2020-04-19
EPI_ISL_526162	Pathology West - NSW Health Pathology	NSW Health Pathology - Institute of Clinical Pathology and Medical Research; Westmead Hospital; University of Sydney	CIDM-PH et al. et al	https://www.gisaid.org	?	?	2020-09-01
EPI_ISL_526163	Pathology West - NSW Health Pathology	NSW Health Pathology - Institute of Clinical Pathology and Medical Research; Westmead Hospital; University of Sydney	CIDM-PH et al. et al	https://www.gisaid.org	?	?	2020-09-01
EPI_ISL_526164	Pathology West - NSW Health Pathology	NSW Health Pathology - Institute of Clinical Pathology and Medical Research; Westmead Hospital; University of Sydney	CIDM-PH et al. et al	https://www.gisaid.org	?	?	2020-09-01
EPI_ISL_526165	Pathology West - NSW Health Pathology	NSW Health Pathology - Institute of Clinical Pathology and Medical Research; Westmead Hospital; University of Sydney	CIDM-PH et al. et al	https://www.gisaid.org	?	?	2020-09-01
EPI_ISL_526166	Austech Medical Laboratories	NSW Health Pathology - Institute of Clinical Pathology and Medical Research; Westmead Hospital; University of Sydney	CIDM-PH et al. et al	https://www.gisaid.org	?	?	2020-09-01
EPI_ISL_526167	Austech Medical Laboratories	NSW Health Pathology - Institute of Clinical Pathology and Medical Research; Westmead Hospital; University of Sydney	CIDM-PH et al. et al	https://www.gisaid.org	?	?	2020-09-01
EPI_ISL_526168	Austech Medical Laboratories	NSW Health Pathology - Institute of Clinical Pathology and Medical Research; Westmead Hospital; University of Sydney	CIDM-PH et al. et al	https://www.gisaid.org	?	?	2020-09-01
EPI_ISL_526169	Austech Medical Laboratories	NSW Health Pathology - Institute of Clinical Pathology and Medical Research; Westmead Hospital; University of Sydney	CIDM-PH et al. et al	https://www.gisaid.org	?	?	2020-09-01
EPI_ISL_526170	Pathology North - Royal North Shore Hospital - NSW Health Pathology	NSW Health Pathology - Institute of Clinical Pathology and Medical Research; Westmead Hospital; University of Sydney	CIDM-PH et al. et al	https://www.gisaid.org	?	?	2020-09-01
EPI_ISL_526171	St Vincent's Pathology (SydPath)	NSW Health Pathology - Institute of Clinical Pathology and Medical Research; Westmead Hospital; University of Sydney	CIDM-PH et al. et al	https://www.gisaid.org	?	?	2020-09-01
EPI_ISL_427711	ACT Pathology, The Canberra Hospital	NSW Health Pathology - Institute of Clinical Pathology and Medical Research; Westmead Hospital; University of Sydney	Rockett R et al	https://www.gisaid.org	Revealing COVID-19 transmission in Australia by SARS-CoV-2 genome sequencing and agent-based modeling	https://www.nature.com/articles/s41591-020-1000-7	2020-04-19
EPI_ISL_526172	Sydney South West Pathology Service (SSWPS) - Liverpool Hospital - NSW Health Pathology	NSW Health Pathology - Institute of Clinical Pathology and Medical Research; Westmead Hospital; University of Sydney	CIDM-PH et al. et al	https://www.gisaid.org	?	?	2020-09-01
EPI_ISL_526173	Sydney South West Pathology Service (SSWPS) - Liverpool Hospital - NSW Health Pathology	NSW Health Pathology - Institute of Clinical Pathology and Medical Research; Westmead Hospital; University of Sydney	CIDM-PH et al. et al	https://www.gisaid.org	?	?	2020-09-01
EPI_ISL_526174	Sydney South West Pathology Service (SSWPS) - Liverpool Hospital - NSW Health Pathology	NSW Health Pathology - Institute of Clinical Pathology and Medical Research; Westmead Hospital; University of Sydney	CIDM-PH et al. et al	https://www.gisaid.org	?	?	2020-09-01
EPI_ISL_526175	Sydney South West Pathology Service (SSWPS) - Liverpool Hospital - NSW Health Pathology	NSW Health Pathology - Institute of Clinical Pathology and Medical Research; Westmead Hospital; University of Sydney	CIDM-PH et al. et al	https://www.gisaid.org	?	?	2020-09-01
EPI_ISL_526176	Sydney South West Pathology Service (SSWPS) - Liverpool Hospital - NSW Health Pathology	NSW Health Pathology - Institute of Clinical Pathology and Medical Research; Westmead Hospital; University of Sydney	CIDM-PH et al. et al	https://www.gisaid.org	?	?	2020-09-01
EPI_ISL_526177	St Vincent's Pathology (SydPath)	NSW Health Pathology - Institute of Clinical Pathology and Medical Research; Westmead Hospital; University of Sydney	CIDM-PH et al. et al	https://www.gisaid.org	?	?	2020-09-01
EPI_ISL_526178	St Vincent's Pathology (SydPath)	NSW Health Pathology - Institute of Clinical Pathology and Medical Research; Westmead Hospital; University of Sydney	CIDM-PH et al. et al	https://www.gisaid.org	?	?	2020-09-01
EPI_ISL_526179	St Vincent's Pathology (SydPath)	NSW Health Pathology - Institute of Clinical Pathology and Medical Research; Westmead Hospital; University of Sydney	CIDM-PH et al. et al	https://www.gisaid.org	?	?	2020-09-01
EPI_ISL_526180	St Vincent's Pathology (SydPath)	NSW Health Pathology - Institute of Clinical Pathology and Medical Research; Westmead Hospital; University of Sydney	CIDM-PH et al. et al	https://www.gisaid.org	?	?	2020-09-01
EPI_ISL_526181	St Vincent's Pathology (SydPath)	NSW Health Pathology - Institute of Clinical Pathology and Medical Research; Westmead Hospital; University of Sydney	CIDM-PH et al. et al	https://www.gisaid.org	?	?	2020-09-01
EPI_ISL_427723	Centre for Infectious Diseases and Microbiology Public Health	NSW Health Pathology - Institute of Clinical Pathology and Medical Research; Westmead Hospital; University of Sydney	Lam C et al	https://www.gisaid.org	Revealing COVID-19 transmission in Australia by SARS-CoV-2 genome sequencing and agent-based modeling	https://www.nature.com/articles/s41591-020-1000-7	2020-04-19
EPI_ISL_526182	St Vincent's Pathology (SydPath)	NSW Health Pathology - Institute of Clinical Pathology and Medical Research; Westmead Hospital; University of Sydney	CIDM-PH et al. et al	https://www.gisaid.org	?	?	2020-09-01
EPI_ISL_526183	St Vincent's Pathology (SydPath)	NSW Health Pathology - Institute of Clinical Pathology and Medical Research; Westmead Hospital; University of Sydney	CIDM-PH et al. et al	https://www.gisaid.org	?	?	2020-09-01
EPI_ISL_526184	St Vincent's Pathology (SydPath)	NSW Health Pathology - Institute of Clinical Pathology and Medical Research; Westmead Hospital; University of Sydney	CIDM-PH et al. et al	https://www.gisaid.org	?	?	2020-09-01
EPI_ISL_526185	St Vincent's Pathology (SydPath)	NSW Health Pathology - Institute of Clinical Pathology and Medical Research; Westmead Hospital; University of Sydney	CIDM-PH et al. et al	https://www.gisaid.org	?	?	2020-09-01
EPI_ISL_526186	4Cyte Pathology	NSW Health Pathology - Institute of Clinical Pathology and Medical Research; Westmead Hospital; University of Sydney	CIDM-PH et al. et al	https://www.gisaid.org	?	?	2020-09-01
EPI_ISL_526187	St Vincent's Pathology (SydPath)	NSW Health Pathology - Institute of Clinical Pathology and Medical Research; Westmead Hospital; University of Sydney	CIDM-PH et al. et al	https://www.gisaid.org	?	?	2020-09-01
EPI_ISL_526188	St Vincent's Pathology (SydPath)	NSW Health Pathology - Institute of Clinical Pathology and Medical Research; Westmead Hospital; University of Sydney	CIDM-PH et al. et al	https://www.gisaid.org	?	?	2020-09-01
EPI_ISL_526189	St Vincent's Pathology (SydPath)	NSW Health Pathology - Institute of Clinical Pathology and Medical Research; Westmead Hospital; University of Sydney	CIDM-PH et al. et al	https://www.gisaid.org	?	?	2020-09-01
EPI_ISL_526190	St Vincent's Pathology (SydPath)	NSW Health Pathology - Institute of Clinical Pathology and Medical Research; Westmead Hospital; University of Sydney	CIDM-PH et al. et al	https://www.gisaid.org	?	?	2020-09-01
EPI_ISL_526191	South Eastern Area Laboratory Services (SEALS)	NSW Health Pathology - Institute of Clinical Pathology and Medical Research; Westmead Hospital; University of Sydney	CIDM-PH et al. et al	https://www.gisaid.org	?	?	2020-09-01
EPI_ISL_427718	ACT Pathology, The Canberra Hospital	NSW Health Pathology - Institute of Clinical Pathology and Medical Research; Westmead Hospital; University of Sydney	Gray K et al	https://www.gisaid.org	Revealing COVID-19 transmission in Australia by SARS-CoV-2 genome sequencing and agent-based modeling	https://www.nature.com/articles/s41591-020-1000-7	2020-04-19
EPI_ISL_526192	Medlab Pathology	NSW Health Pathology - Institute of Clinical Pathology and Medical Research; Westmead Hospital; University of Sydney	CIDM-PH et al. et al	https://www.gisaid.org	?	?	2020-09-01
EPI_ISL_526193	Sydney South West Pathology Service (SSWPS) - Liverpool Hospital - NSW Health Pathology	NSW Health Pathology - Institute of Clinical Pathology and Medical Research; Westmead Hospital; University of Sydney	CIDM-PH et al. et al	https://www.gisaid.org	?	?	2020-09-01
EPI_ISL_526194	St Vincent's Pathology (SydPath)	NSW Health Pathology - Institute of Clinical Pathology and Medical Research; Westmead Hospital; University of Sydney	CIDM-PH et al. et al	https://www.gisaid.org	?	?	2020-09-01
EPI_ISL_526195	St Vincent's Pathology (SydPath)	NSW Health Pathology - Institute of Clinical Pathology and Medical Research; Westmead Hospital; University of Sydney	CIDM-PH et al. et al	https://www.gisaid.org	?	?	2020-09-01
EPI_ISL_526196	Sydney South West Pathology Service (SSWPS) - Royal Prince Alfred Hospital - NSW Health Pathology	NSW Health Pathology - Institute of Clinical Pathology and Medical Research; Westmead Hospital; University of Sydney	CIDM-PH et al. et al	https://www.gisaid.org	?	?	2020-09-01
EPI_ISL_526197	Sydney South West Pathology Service (SSWPS) - Liverpool Hospital - NSW Health Pathology	NSW Health Pathology - Institute of Clinical Pathology and Medical Research; Westmead Hospital; University of Sydney	CIDM-PH et al. et al	https://www.gisaid.org	?	?	2020-09-01
EPI_ISL_526198	Sydney South West Pathology Service (SSWPS) - Liverpool Hospital - NSW Health Pathology	NSW Health Pathology - Institute of Clinical Pathology and Medical Research; Westmead Hospital; University of Sydney	CIDM-PH et al. et al	https://www.gisaid.org	?	?	2020-09-01
EPI_ISL_526199	Pathology West - NSW Health Pathology	NSW Health Pathology - Institute of Clinical Pathology and Medical Research; Westmead Hospital; University of Sydney	CIDM-PH et al. et al	https://www.gisaid.org	?	?	2020-09-01
EPI_ISL_526200	St Vincent's Pathology (SydPath)	NSW Health Pathology - Institute of Clinical Pathology and Medical Research; Westmead Hospital; University of Sydney	CIDM-PH et al. et al	https://www.gisaid.org	?	?	2020-09-01
EPI_ISL_526201	Sydney South West Pathology Service (SSWPS) - Royal Prince Alfred Hospital - NSW Health Pathology	NSW Health Pathology - Institute of Clinical Pathology and Medical Research; Westmead Hospital; University of Sydney	CIDM-PH et al. et al	https://www.gisaid.org	?	?	2020-09-01
EPI_ISL_427725	Centre for Infectious Diseases and Microbiology Public Health	NSW Health Pathology - Institute of Clinical Pathology and Medical Research; Westmead Hospital; University of Sydney	Timms V et al	https://www.gisaid.org	Revealing COVID-19 transmission in Australia by SARS-CoV-2 genome sequencing and agent-based modeling	https://www.nature.com/articles/s41591-020-1000-7	2020-04-19
EPI_ISL_526202	Laverty Pathology	NSW Health Pathology - Institute of Clinical Pathology and Medical Research; Westmead Hospital; University of Sydney	CIDM-PH et al. et al	https://www.gisaid.org	?	?	2020-09-01
EPI_ISL_526203	Laverty Pathology	NSW Health Pathology - Institute of Clinical Pathology and Medical Research; Westmead Hospital; University of Sydney	CIDM-PH et al. et al	https://www.gisaid.org	?	?	2020-09-01
EPI_ISL_526204	Laverty Pathology	NSW Health Pathology - Institute of Clinical Pathology and Medical Research; Westmead Hospital; University of Sydney	CIDM-PH et al. et al	https://www.gisaid.org	?	?	2020-09-01
EPI_ISL_526205	The Children's Hospital at Westmead	NSW Health Pathology - Institute of Clinical Pathology and Medical Research; Westmead Hospital; University of Sydney	CIDM-PH et al. et al	https://www.gisaid.org	?	?	2020-09-01
EPI_ISL_526206	Sydney South West Pathology Service (SSWPS) - Liverpool Hospital - NSW Health Pathology	NSW Health Pathology - Institute of Clinical Pathology and Medical Research; Westmead Hospital; University of Sydney	CIDM-PH et al. et al	https://www.gisaid.org	?	?	2020-09-01
EPI_ISL_526207	Sydney South West Pathology Service (SSWPS) - Royal Prince Alfred Hospital - NSW Health Pathology	NSW Health Pathology - Institute of Clinical Pathology and Medical Research; Westmead Hospital; University of Sydney	CIDM-PH et al. et al	https://www.gisaid.org	?	?	2020-09-01
EPI_ISL_526208	Sydney South West Pathology Service (SSWPS) - Royal Prince Alfred Hospital - NSW Health Pathology	NSW Health Pathology - Institute of Clinical Pathology and Medical Research; Westmead Hospital; University of Sydney	CIDM-PH et al. et al	https://www.gisaid.org	?	?	2020-09-01
EPI_ISL_526209	Sydney South West Pathology Service (SSWPS) - Royal Prince Alfred Hospital - NSW Health Pathology	NSW Health Pathology - Institute of Clinical Pathology and Medical Research; Westmead Hospital; University of Sydney	CIDM-PH et al. et al	https://www.gisaid.org	?	?	2020-09-01
EPI_ISL_526210	Sydney South West Pathology Service (SSWPS) - Liverpool Hospital - NSW Health Pathology	NSW Health Pathology - Institute of Clinical Pathology and Medical Research; Westmead Hospital; University of Sydney	CIDM-PH et al. et al	https://www.gisaid.org	?	?	2020-09-01
EPI_ISL_526211	Sydney South West Pathology Service (SSWPS) - Liverpool Hospital - NSW Health Pathology	NSW Health Pathology - Institute of Clinical Pathology and Medical Research; Westmead Hospital; University of Sydney	CIDM-PH et al. et al	https://www.gisaid.org	?	?	2020-09-01
EPI_ISL_427800	Centre for Infectious Diseases and Microbiology Public Health	NSW Health Pathology - Institute of Clinical Pathology and Medical Research; Westmead Hospital; University of Sydney	Gall M et al	https://www.gisaid.org	Revealing COVID-19 transmission in Australia by SARS-CoV-2 genome sequencing and agent-based modeling	https://www.nature.com/articles/s41591-020-1000-7	2020-04-19
EPI_ISL_526212	Australian Clinical Labs (formerly Healthscope Pathology)	NSW Health Pathology - Institute of Clinical Pathology and Medical Research; Westmead Hospital; University of Sydney	CIDM-PH et al. et al	https://www.gisaid.org	?	?	2020-09-01
EPI_ISL_526213	Douglass Hanly Moir Pathology	NSW Health Pathology - Institute of Clinical Pathology and Medical Research; Westmead Hospital; University of Sydney	CIDM-PH et al. et al	https://www.gisaid.org	?	?	2020-09-01
EPI_ISL_526214	Douglass Hanly Moir Pathology	NSW Health Pathology - Institute of Clinical Pathology and Medical Research; Westmead Hospital; University of Sydney	CIDM-PH et al. et al	https://www.gisaid.org	?	?	2020-09-01
EPI_ISL_526697	South Eastern Area Laboratory Services (SEALS)	NSW Health Pathology - Institute of Clinical Pathology and Medical Research; Westmead Hospital; University of Sydney	CIDM-PH et al. et al	https://www.gisaid.org	?	?	2020-09-02
EPI_ISL_544955	Pathology West - NSW Health Pathology	NSW Health Pathology - Institute of Clinical Pathology and Medical Research; Westmead Hospital; University of Sydney	CIDM-PH et al. et al	https://www.gisaid.org	?	?	2020-09-24
EPI_ISL_544956	Sydney South West Pathology Service (SSWPS) - Concord Repatriation General Hospital - NSW Health Pathology	NSW Health Pathology - Institute of Clinical Pathology and Medical Research; Westmead Hospital; University of Sydney	CIDM-PH et al. et al	https://www.gisaid.org	?	?	2020-09-24
EPI_ISL_544957	Laverty Pathology	NSW Health Pathology - Institute of Clinical Pathology and Medical Research; Westmead Hospital; University of Sydney	CIDM-PH et al. et al	https://www.gisaid.org	?	?	2020-09-24
EPI_ISL_544958	Sydney South West Pathology Service (SSWPS) - Liverpool Hospital - NSW Health Pathology	NSW Health Pathology - Institute of Clinical Pathology and Medical Research; Westmead Hospital; University of Sydney	CIDM-PH et al. et al	https://www.gisaid.org	?	?	2020-09-24
EPI_ISL_544959	Sydney South West Pathology Service (SSWPS) - Liverpool Hospital - NSW Health Pathology	NSW Health Pathology - Institute of Clinical Pathology and Medical Research; Westmead Hospital; University of Sydney	CIDM-PH et al. et al	https://www.gisaid.org	?	?	2020-09-24
EPI_ISL_544960	Histopath	NSW Health Pathology - Institute of Clinical Pathology and Medical Research; Westmead Hospital; University of Sydney	CIDM-PH et al. et al	https://www.gisaid.org	?	?	2020-09-24
EPI_ISL_427702	Centre for Infectious Diseases and Microbiology Public Health	NSW Health Pathology - Institute of Clinical Pathology and Medical Research; Westmead Hospital; University of Sydney	Arnott A et al	https://www.gisaid.org	Revealing COVID-19 transmission in Australia by SARS-CoV-2 genome sequencing and agent-based modeling	https://www.nature.com/articles/s41591-020-1000-7	2020-04-19
EPI_ISL_544961	St Vincent's Pathology (SydPath)	NSW Health Pathology - Institute of Clinical Pathology and Medical Research; Westmead Hospital; University of Sydney	CIDM-PH et al. et al	https://www.gisaid.org	?	?	2020-09-24
EPI_ISL_544962	Laverty Pathology	NSW Health Pathology - Institute of Clinical Pathology and Medical Research; Westmead Hospital; University of Sydney	CIDM-PH et al. et al	https://www.gisaid.org	?	?	2020-09-24
EPI_ISL_544963	The Children's Hospital at Westmead	NSW Health Pathology - Institute of Clinical Pathology and Medical Research; Westmead Hospital; University of Sydney	CIDM-PH et al. et al	https://www.gisaid.org	?	?	2020-09-24
EPI_ISL_544964	Sydney South West Pathology Service (SSWPS) - Liverpool Hospital - NSW Health Pathology	NSW Health Pathology - Institute of Clinical Pathology and Medical Research; Westmead Hospital; University of Sydney	CIDM-PH et al. et al	https://www.gisaid.org	?	?	2020-09-24
EPI_ISL_544965	Sydney South West Pathology Service (SSWPS) - Liverpool Hospital - NSW Health Pathology	NSW Health Pathology - Institute of Clinical Pathology and Medical Research; Westmead Hospital; University of Sydney	CIDM-PH et al. et al	https://www.gisaid.org	?	?	2020-09-24
EPI_ISL_544966	Australian Clinical Labs	NSW Health Pathology - Institute of Clinical Pathology and Medical Research; Westmead Hospital; University of Sydney	CIDM-PH et al. et al	https://www.gisaid.org	?	?	2020-09-24
EPI_ISL_544967	Australian Clinical Labs	NSW Health Pathology - Institute of Clinical Pathology and Medical Research; Westmead Hospital; University of Sydney	CIDM-PH et al. et al	https://www.gisaid.org	?	?	2020-09-24
EPI_ISL_544968	St Vincent's Pathology (SydPath)	NSW Health Pathology - Institute of Clinical Pathology and Medical Research; Westmead Hospital; University of Sydney	CIDM-PH et al. et al	https://www.gisaid.org	?	?	2020-09-24
EPI_ISL_544969	Pathology North - Royal North Shore Hospital - NSW Health Pathology	NSW Health Pathology - Institute of Clinical Pathology and Medical Research; Westmead Hospital; University of Sydney	CIDM-PH et al. et al	https://www.gisaid.org	?	?	2020-09-24
EPI_ISL_544970	South Eastern Area Laboratory Services (SEALS)	NSW Health Pathology - Institute of Clinical Pathology and Medical Research; Westmead Hospital; University of Sydney	CIDM-PH et al. et al	https://www.gisaid.org	?	?	2020-09-24
EPI_ISL_427776	Centre for Infectious Diseases and Microbiology Public Health	NSW Health Pathology - Institute of Clinical Pathology and Medical Research; Westmead Hospital; University of Sydney	Sadsad R et al	https://www.gisaid.org	Revealing COVID-19 transmission in Australia by SARS-CoV-2 genome sequencing and agent-based modeling	https://www.nature.com/articles/s41591-020-1000-7	2020-04-19
EPI_ISL_544971	St Vincent's Pathology (SydPath)	NSW Health Pathology - Institute of Clinical Pathology and Medical Research; Westmead Hospital; University of Sydney	CIDM-PH et al. et al	https://www.gisaid.org	?	?	2020-09-24
EPI_ISL_544972	St Vincent's Pathology (SydPath)	NSW Health Pathology - Institute of Clinical Pathology and Medical Research; Westmead Hospital; University of Sydney	CIDM-PH et al. et al	https://www.gisaid.org	?	?	2020-09-24
EPI_ISL_544973	St Vincent's Pathology (SydPath)	NSW Health Pathology - Institute of Clinical Pathology and Medical Research; Westmead Hospital; University of Sydney	CIDM-PH et al. et al	https://www.gisaid.org	?	?	2020-09-24
EPI_ISL_544974	Sydney South West Pathology Service (SSWPS) - Royal Prince Alfred Hospital - NSW Health Pathology	NSW Health Pathology - Institute of Clinical Pathology and Medical Research; Westmead Hospital; University of Sydney	CIDM-PH et al. et al	https://www.gisaid.org	?	?	2020-09-24
EPI_ISL_544975	Histopath	NSW Health Pathology - Institute of Clinical Pathology and Medical Research; Westmead Hospital; University of Sydney	CIDM-PH et al. et al	https://www.gisaid.org	?	?	2020-09-24
EPI_ISL_544976	Pathology North - Royal North Shore Hospital - NSW Health Pathology	NSW Health Pathology - Institute of Clinical Pathology and Medical Research; Westmead Hospital; University of Sydney	CIDM-PH et al. et al	https://www.gisaid.org	?	?	2020-09-24
EPI_ISL_544977	St Vincent's Pathology (SydPath)	NSW Health Pathology - Institute of Clinical Pathology and Medical Research; Westmead Hospital; University of Sydney	CIDM-PH et al. et al	https://www.gisaid.org	?	?	2020-09-24
EPI_ISL_544978	St Vincent's Pathology (SydPath)	NSW Health Pathology - Institute of Clinical Pathology and Medical Research; Westmead Hospital; University of Sydney	CIDM-PH et al. et al	https://www.gisaid.org	?	?	2020-09-24
EPI_ISL_544979	St Vincent's Pathology (SydPath)	NSW Health Pathology - Institute of Clinical Pathology and Medical Research; Westmead Hospital; University of Sydney	CIDM-PH et al. et al	https://www.gisaid.org	?	?	2020-09-24
EPI_ISL_544980	St Vincent's Pathology (SydPath)	NSW Health Pathology - Institute of Clinical Pathology and Medical Research; Westmead Hospital; University of Sydney	CIDM-PH et al. et al	https://www.gisaid.org	?	?	2020-09-24
EPI_ISL_427680	Centre for Infectious Diseases and Microbiology Public Health	NSW Health Pathology - Institute of Clinical Pathology and Medical Research; Westmead Hospital; University of Sydney	Draper J et al	https://www.gisaid.org	Revealing COVID-19 transmission in Australia by SARS-CoV-2 genome sequencing and agent-based modeling	https://www.nature.com/articles/s41591-020-1000-7	2020-04-19
EPI_ISL_544981	St Vincent's Pathology (SydPath)	NSW Health Pathology - Institute of Clinical Pathology and Medical Research; Westmead Hospital; University of Sydney	CIDM-PH et al. et al	https://www.gisaid.org	?	?	2020-09-24
EPI_ISL_544982	Pathology North - Royal North Shore Hospital - NSW Health Pathology	NSW Health Pathology - Institute of Clinical Pathology and Medical Research; Westmead Hospital; University of Sydney	CIDM-PH et al. et al	https://www.gisaid.org	?	?	2020-09-24
EPI_ISL_544983	South Eastern Area Laboratory Services (SEALS)	NSW Health Pathology - Institute of Clinical Pathology and Medical Research; Westmead Hospital; University of Sydney	CIDM-PH et al. et al	https://www.gisaid.org	?	?	2020-09-24
EPI_ISL_544984	South Eastern Area Laboratory Services (SEALS)	NSW Health Pathology - Institute of Clinical Pathology and Medical Research; Westmead Hospital; University of Sydney	CIDM-PH et al. et al	https://www.gisaid.org	?	?	2020-09-24
EPI_ISL_544985	Sydney South West Pathology Service (SSWPS) - Liverpool Hospital - NSW Health Pathology	NSW Health Pathology - Institute of Clinical Pathology and Medical Research; Westmead Hospital; University of Sydney	CIDM-PH et al. et al	https://www.gisaid.org	?	?	2020-09-24
EPI_ISL_544986	Pathology West - NSW Health Pathology	NSW Health Pathology - Institute of Clinical Pathology and Medical Research; Westmead Hospital; University of Sydney	CIDM-PH et al. et al	https://www.gisaid.org	?	?	2020-09-24
EPI_ISL_544987	Histopath	NSW Health Pathology - Institute of Clinical Pathology and Medical Research; Westmead Hospital; University of Sydney	CIDM-PH et al. et al	https://www.gisaid.org	?	?	2020-09-24
EPI_ISL_544988	Australian Clinical Labs	NSW Health Pathology - Institute of Clinical Pathology and Medical Research; Westmead Hospital; University of Sydney	CIDM-PH et al. et al	https://www.gisaid.org	?	?	2020-09-24
EPI_ISL_544989	Pathology West - NSW Health Pathology	NSW Health Pathology - Institute of Clinical Pathology and Medical Research; Westmead Hospital; University of Sydney	CIDM-PH et al. et al	https://www.gisaid.org	?	?	2020-09-24
EPI_ISL_544990	Pathology West - NSW Health Pathology	NSW Health Pathology - Institute of Clinical Pathology and Medical Research; Westmead Hospital; University of Sydney	CIDM-PH et al. et al	https://www.gisaid.org	?	?	2020-09-24
EPI_ISL_427712	Centre for Infectious Diseases and Microbiology Public Health	NSW Health Pathology - Institute of Clinical Pathology and Medical Research; Westmead Hospital; University of Sydney	Sim E et al	https://www.gisaid.org	Revealing COVID-19 transmission in Australia by SARS-CoV-2 genome sequencing and agent-based modeling	https://www.nature.com/articles/s41591-020-1000-7	2020-04-19
EPI_ISL_544991	Pathology North - Royal North Shore Hospital - NSW Health Pathology	NSW Health Pathology - Institute of Clinical Pathology and Medical Research; Westmead Hospital; University of Sydney	CIDM-PH et al. et al	https://www.gisaid.org	?	?	2020-09-24
EPI_ISL_544992	St Vincent's Pathology (SydPath)	NSW Health Pathology - Institute of Clinical Pathology and Medical Research; Westmead Hospital; University of Sydney	CIDM-PH et al. et al	https://www.gisaid.org	?	?	2020-09-24
EPI_ISL_544993	St Vincent's Pathology (SydPath)	NSW Health Pathology - Institute of Clinical Pathology and Medical Research; Westmead Hospital; University of Sydney	CIDM-PH et al. et al	https://www.gisaid.org	?	?	2020-09-24
EPI_ISL_544994	St Vincent's Pathology (SydPath)	NSW Health Pathology - Institute of Clinical Pathology and Medical Research; Westmead Hospital; University of Sydney	CIDM-PH et al. et al	https://www.gisaid.org	?	?	2020-09-24
EPI_ISL_544995	St Vincent's Pathology (SydPath)	NSW Health Pathology - Institute of Clinical Pathology and Medical Research; Westmead Hospital; University of Sydney	CIDM-PH et al. et al	https://www.gisaid.org	?	?	2020-09-24
EPI_ISL_544996	St Vincent's Pathology (SydPath)	NSW Health Pathology - Institute of Clinical Pathology and Medical Research; Westmead Hospital; University of Sydney	CIDM-PH et al. et al	https://www.gisaid.org	?	?	2020-09-24
EPI_ISL_544997	St Vincent's Pathology (SydPath)	NSW Health Pathology - Institute of Clinical Pathology and Medical Research; Westmead Hospital; University of Sydney	CIDM-PH et al. et al	https://www.gisaid.org	?	?	2020-09-24
EPI_ISL_544998	St Vincent's Pathology (SydPath)	NSW Health Pathology - Institute of Clinical Pathology and Medical Research; Westmead Hospital; University of Sydney	CIDM-PH et al. et al	https://www.gisaid.org	?	?	2020-09-24
EPI_ISL_544999	St Vincent's Pathology (SydPath)	NSW Health Pathology - Institute of Clinical Pathology and Medical Research; Westmead Hospital; University of Sydney	CIDM-PH et al. et al	https://www.gisaid.org	?	?	2020-09-24
EPI_ISL_545000	St Vincent's Pathology (SydPath)	NSW Health Pathology - Institute of Clinical Pathology and Medical Research; Westmead Hospital; University of Sydney	CIDM-PH et al. et al	https://www.gisaid.org	?	?	2020-09-24
EPI_ISL_427675	Centre for Infectious Diseases and Microbiology Public Health	NSW Health Pathology - Institute of Clinical Pathology and Medical Research; Westmead Hospital; University of Sydney	Bachmann N et al	https://www.gisaid.org	Revealing COVID-19 transmission in Australia by SARS-CoV-2 genome sequencing and agent-based modeling	https://www.nature.com/articles/s41591-020-1000-7	2020-04-19
EPI_ISL_545001	St Vincent's Pathology (SydPath)	NSW Health Pathology - Institute of Clinical Pathology and Medical Research; Westmead Hospital; University of Sydney	CIDM-PH et al. et al	https://www.gisaid.org	?	?	2020-09-24
EPI_ISL_545002	The Children's Hospital at Westmead	NSW Health Pathology - Institute of Clinical Pathology and Medical Research; Westmead Hospital; University of Sydney	CIDM-PH et al. et al	https://www.gisaid.org	?	?	2020-09-24
EPI_ISL_545003	Sydney South West Pathology Service (SSWPS) - Liverpool Hospital - NSW Health Pathology	NSW Health Pathology - Institute of Clinical Pathology and Medical Research; Westmead Hospital; University of Sydney	CIDM-PH et al. et al	https://www.gisaid.org	?	?	2020-09-24
EPI_ISL_545004	Sydney South West Pathology Service (SSWPS) - Royal Prince Alfred Hospital - NSW Health Pathology	NSW Health Pathology - Institute of Clinical Pathology and Medical Research; Westmead Hospital; University of Sydney	CIDM-PH et al. et al	https://www.gisaid.org	?	?	2020-09-24
EPI_ISL_545005	Sydney South West Pathology Service (SSWPS) - Royal Prince Alfred Hospital - NSW Health Pathology	NSW Health Pathology - Institute of Clinical Pathology and Medical Research; Westmead Hospital; University of Sydney	CIDM-PH et al. et al	https://www.gisaid.org	?	?	2020-09-24
EPI_ISL_545006	Pathology West - NSW Health Pathology	NSW Health Pathology - Institute of Clinical Pathology and Medical Research; Westmead Hospital; University of Sydney	CIDM-PH et al. et al	https://www.gisaid.org	?	?	2020-09-24
EPI_ISL_545007	Histopath	NSW Health Pathology - Institute of Clinical Pathology and Medical Research; Westmead Hospital; University of Sydney	CIDM-PH et al. et al	https://www.gisaid.org	?	?	2020-09-24
EPI_ISL_545008	Pathology North - Royal North Shore Hospital - NSW Health Pathology	NSW Health Pathology - Institute of Clinical Pathology and Medical Research; Westmead Hospital; University of Sydney	CIDM-PH et al. et al	https://www.gisaid.org	?	?	2020-09-24
EPI_ISL_547594	Sydney South West Pathology Service (SSWPS) - Liverpool Hospital - NSW Health Pathology	NSW Health Pathology - Institute of Clinical Pathology and Medical Research; Westmead Hospital; University of Sydney	CIDM-PH et al. et al	https://www.gisaid.org	?	?	2020-09-24
EPI_ISL_427681	Centre for Infectious Diseases and Microbiology Public Health	NSW Health Pathology - Institute of Clinical Pathology and Medical Research; Westmead Hospital; University of Sydney	Rockett R et al	https://www.gisaid.org	Revealing COVID-19 transmission in Australia by SARS-CoV-2 genome sequencing and agent-based modeling	https://www.nature.com/articles/s41591-020-1000-7	2020-04-19
EPI_ISL_547595	St Vincent's Pathology (SydPath)	NSW Health Pathology - Institute of Clinical Pathology and Medical Research; Westmead Hospital; University of Sydney	CIDM-PH et al. et al	https://www.gisaid.org	?	?	2020-09-24
EPI_ISL_547596	St Vincent's Pathology (SydPath)	NSW Health Pathology - Institute of Clinical Pathology and Medical Research; Westmead Hospital; University of Sydney	CIDM-PH et al. et al	https://www.gisaid.org	?	?	2020-09-24
EPI_ISL_547597	Australian Clinical Labs	NSW Health Pathology - Institute of Clinical Pathology and Medical Research; Westmead Hospital; University of Sydney	CIDM-PH et al. et al	https://www.gisaid.org	?	?	2020-09-24
EPI_ISL_547598	Sydney South West Pathology Service (SSWPS) - Concord Repatriation General Hospital - NSW Health Pathology	NSW Health Pathology - Institute of Clinical Pathology and Medical Research; Westmead Hospital; University of Sydney	CIDM-PH et al. et al	https://www.gisaid.org	?	?	2020-09-24
EPI_ISL_547599	Sydney South West Pathology Service (SSWPS) - Royal Prince Alfred Hospital - NSW Health Pathology	NSW Health Pathology - Institute of Clinical Pathology and Medical Research; Westmead Hospital; University of Sydney	CIDM-PH et al. et al	https://www.gisaid.org	?	?	2020-09-24
EPI_ISL_547600	Histopath	NSW Health Pathology - Institute of Clinical Pathology and Medical Research; Westmead Hospital; University of Sydney	CIDM-PH et al. et al	https://www.gisaid.org	?	?	2020-09-24
EPI_ISL_547601	South Eastern Area Laboratory Services (SEALS)	NSW Health Pathology - Institute of Clinical Pathology and Medical Research; Westmead Hospital; University of Sydney	CIDM-PH et al. et al	https://www.gisaid.org	?	?	2020-09-24
EPI_ISL_545009	South Eastern Area Laboratory Services (SEALS)	NSW Health Pathology - Institute of Clinical Pathology and Medical Research; Westmead Hospital; University of Sydney	CIDM-PH et al. et al	https://www.gisaid.org	?	?	2020-09-24
EPI_ISL_545010	South Eastern Area Laboratory Services (SEALS)	NSW Health Pathology - Institute of Clinical Pathology and Medical Research; Westmead Hospital; University of Sydney	CIDM-PH et al. et al	https://www.gisaid.org	?	?	2020-09-24
EPI_ISL_545011	South Eastern Area Laboratory Services (SEALS)	NSW Health Pathology - Institute of Clinical Pathology and Medical Research; Westmead Hospital; University of Sydney	CIDM-PH et al. et al	https://www.gisaid.org	?	?	2020-09-24
EPI_ISL_427716	Centre for Infectious Diseases and Microbiology Public Health	NSW Health Pathology - Institute of Clinical Pathology and Medical Research; Westmead Hospital; University of Sydney	Lam C et al	https://www.gisaid.org	Revealing COVID-19 transmission in Australia by SARS-CoV-2 genome sequencing and agent-based modeling	https://www.nature.com/articles/s41591-020-1000-7	2020-04-19
EPI_ISL_545012	South Eastern Area Laboratory Services (SEALS)	NSW Health Pathology - Institute of Clinical Pathology and Medical Research; Westmead Hospital; University of Sydney	CIDM-PH et al. et al	https://www.gisaid.org	?	?	2020-09-24
EPI_ISL_545013	South Eastern Area Laboratory Services (SEALS)	NSW Health Pathology - Institute of Clinical Pathology and Medical Research; Westmead Hospital; University of Sydney	CIDM-PH et al. et al	https://www.gisaid.org	?	?	2020-09-24
EPI_ISL_545014	South Eastern Area Laboratory Services (SEALS)	NSW Health Pathology - Institute of Clinical Pathology and Medical Research; Westmead Hospital; University of Sydney	CIDM-PH et al. et al	https://www.gisaid.org	?	?	2020-09-24
EPI_ISL_545015	South Eastern Area Laboratory Services (SEALS)	NSW Health Pathology - Institute of Clinical Pathology and Medical Research; Westmead Hospital; University of Sydney	CIDM-PH et al. et al	https://www.gisaid.org	?	?	2020-09-24
EPI_ISL_545016	South Eastern Area Laboratory Services (SEALS)	NSW Health Pathology - Institute of Clinical Pathology and Medical Research; Westmead Hospital; University of Sydney	CIDM-PH et al. et al	https://www.gisaid.org	?	?	2020-09-24
EPI_ISL_545017	Sydney South West Pathology Service (SSWPS) - Royal Prince Alfred Hospital - NSW Health Pathology	NSW Health Pathology - Institute of Clinical Pathology and Medical Research; Westmead Hospital; University of Sydney	CIDM-PH et al. et al	https://www.gisaid.org	?	?	2020-09-24
EPI_ISL_545018	Sydney South West Pathology Service (SSWPS) - Royal Prince Alfred Hospital - NSW Health Pathology	NSW Health Pathology - Institute of Clinical Pathology and Medical Research; Westmead Hospital; University of Sydney	CIDM-PH et al. et al	https://www.gisaid.org	?	?	2020-09-24
EPI_ISL_545019	Sydney South West Pathology Service (SSWPS) - Royal Prince Alfred Hospital - NSW Health Pathology	NSW Health Pathology - Institute of Clinical Pathology and Medical Research; Westmead Hospital; University of Sydney	CIDM-PH et al. et al	https://www.gisaid.org	?	?	2020-09-24
EPI_ISL_545020	Sydney South West Pathology Service (SSWPS) - Royal Prince Alfred Hospital - NSW Health Pathology	NSW Health Pathology - Institute of Clinical Pathology and Medical Research; Westmead Hospital; University of Sydney	CIDM-PH et al. et al	https://www.gisaid.org	?	?	2020-09-24
EPI_ISL_545021	Sydney South West Pathology Service (SSWPS) - Royal Prince Alfred Hospital - NSW Health Pathology	NSW Health Pathology - Institute of Clinical Pathology and Medical Research; Westmead Hospital; University of Sydney	CIDM-PH et al. et al	https://www.gisaid.org	?	?	2020-09-24
EPI_ISL_427672	Centre for Infectious Diseases and Microbiology Public Health	NSW Health Pathology - Institute of Clinical Pathology and Medical Research; Westmead Hospital; University of Sydney	Gray K et al	https://www.gisaid.org	Revealing COVID-19 transmission in Australia by SARS-CoV-2 genome sequencing and agent-based modeling	https://www.nature.com/articles/s41591-020-1000-7	2020-04-19
EPI_ISL_545022	Sydney South West Pathology Service (SSWPS) - Royal Prince Alfred Hospital - NSW Health Pathology	NSW Health Pathology - Institute of Clinical Pathology and Medical Research; Westmead Hospital; University of Sydney	CIDM-PH et al. et al	https://www.gisaid.org	?	?	2020-09-24
EPI_ISL_545023	Sydney South West Pathology Service (SSWPS) - Royal Prince Alfred Hospital - NSW Health Pathology	NSW Health Pathology - Institute of Clinical Pathology and Medical Research; Westmead Hospital; University of Sydney	CIDM-PH et al. et al	https://www.gisaid.org	?	?	2020-09-24
EPI_ISL_545024	Australian Clinical Labs	NSW Health Pathology - Institute of Clinical Pathology and Medical Research; Westmead Hospital; University of Sydney	CIDM-PH et al. et al	https://www.gisaid.org	?	?	2020-09-24
EPI_ISL_545025	Sydney South West Pathology Service (SSWPS) - Liverpool Hospital - NSW Health Pathology	NSW Health Pathology - Institute of Clinical Pathology and Medical Research; Westmead Hospital; University of Sydney	CIDM-PH et al. et al	https://www.gisaid.org	?	?	2020-09-24
EPI_ISL_545026	St Vincent's Pathology (SydPath)	NSW Health Pathology - Institute of Clinical Pathology and Medical Research; Westmead Hospital; University of Sydney	CIDM-PH et al. et al	https://www.gisaid.org	?	?	2020-09-24
EPI_ISL_545027	Douglass Hanly Moir Pathology	NSW Health Pathology - Institute of Clinical Pathology and Medical Research; Westmead Hospital; University of Sydney	CIDM-PH et al. et al	https://www.gisaid.org	?	?	2020-09-24
EPI_ISL_545028	Sydney South West Pathology Service (SSWPS) - Royal Prince Alfred Hospital - NSW Health Pathology	NSW Health Pathology - Institute of Clinical Pathology and Medical Research; Westmead Hospital; University of Sydney	CIDM-PH et al. et al	https://www.gisaid.org	?	?	2020-09-24
EPI_ISL_545029	Pathology West - NSW Health Pathology	NSW Health Pathology - Institute of Clinical Pathology and Medical Research; Westmead Hospital; University of Sydney	CIDM-PH et al. et al	https://www.gisaid.org	?	?	2020-09-24
EPI_ISL_545030	St Vincent's Pathology (SydPath)	NSW Health Pathology - Institute of Clinical Pathology and Medical Research; Westmead Hospital; University of Sydney	CIDM-PH et al. et al	https://www.gisaid.org	?	?	2020-09-24
EPI_ISL_545031	South Eastern Area Laboratory Services (SEALS)	NSW Health Pathology - Institute of Clinical Pathology and Medical Research; Westmead Hospital; University of Sydney	CIDM-PH et al. et al	https://www.gisaid.org	?	?	2020-09-24
EPI_ISL_427678	Centre for Infectious Diseases and Microbiology Public Health	NSW Health Pathology - Institute of Clinical Pathology and Medical Research; Westmead Hospital; University of Sydney	Timms V et al	https://www.gisaid.org	Revealing COVID-19 transmission in Australia by SARS-CoV-2 genome sequencing and agent-based modeling	https://www.nature.com/articles/s41591-020-1000-7	2020-04-19
EPI_ISL_545032	Pathology West - NSW Health Pathology	NSW Health Pathology - Institute of Clinical Pathology and Medical Research; Westmead Hospital; University of Sydney	CIDM-PH et al. et al	https://www.gisaid.org	?	?	2020-09-24
EPI_ISL_545033	Pathology West - NSW Health Pathology	NSW Health Pathology - Institute of Clinical Pathology and Medical Research; Westmead Hospital; University of Sydney	CIDM-PH et al. et al	https://www.gisaid.org	?	?	2020-09-24
EPI_ISL_545034	Histopath	NSW Health Pathology - Institute of Clinical Pathology and Medical Research; Westmead Hospital; University of Sydney	CIDM-PH et al. et al	https://www.gisaid.org	?	?	2020-09-24
EPI_ISL_545035	Histopath	NSW Health Pathology - Institute of Clinical Pathology and Medical Research; Westmead Hospital; University of Sydney	CIDM-PH et al. et al	https://www.gisaid.org	?	?	2020-09-24
EPI_ISL_545036	Histopath	NSW Health Pathology - Institute of Clinical Pathology and Medical Research; Westmead Hospital; University of Sydney	CIDM-PH et al. et al	https://www.gisaid.org	?	?	2020-09-24
EPI_ISL_545037	Sydney South West Pathology Service (SSWPS) - Concord Repatriation General Hospital - NSW Health Pathology	NSW Health Pathology - Institute of Clinical Pathology and Medical Research; Westmead Hospital; University of Sydney	CIDM-PH et al. et al	https://www.gisaid.org	?	?	2020-09-24
EPI_ISL_545038	Pathology West - NSW Health Pathology	NSW Health Pathology - Institute of Clinical Pathology and Medical Research; Westmead Hospital; University of Sydney	CIDM-PH et al. et al	https://www.gisaid.org	?	?	2020-09-24
EPI_ISL_545039	Sydney South West Pathology Service (SSWPS) - Royal Prince Alfred Hospital - NSW Health Pathology	NSW Health Pathology - Institute of Clinical Pathology and Medical Research; Westmead Hospital; University of Sydney	CIDM-PH et al. et al	https://www.gisaid.org	?	?	2020-09-24
EPI_ISL_545040	Laverty Pathology	NSW Health Pathology - Institute of Clinical Pathology and Medical Research; Westmead Hospital; University of Sydney	CIDM-PH et al. et al	https://www.gisaid.org	?	?	2020-09-24
EPI_ISL_545041	Sydney South West Pathology Service (SSWPS) - Royal Prince Alfred Hospital - NSW Health Pathology	NSW Health Pathology - Institute of Clinical Pathology and Medical Research; Westmead Hospital; University of Sydney	CIDM-PH et al. et al	https://www.gisaid.org	?	?	2020-09-24
EPI_ISL_427769	Centre for Infectious Diseases and Microbiology Public Health	NSW Health Pathology - Institute of Clinical Pathology and Medical Research; Westmead Hospital; University of Sydney	Gall M et al	https://www.gisaid.org	Revealing COVID-19 transmission in Australia by SARS-CoV-2 genome sequencing and agent-based modeling	https://www.nature.com/articles/s41591-020-1000-7	2020-04-19
EPI_ISL_545042	Sydney South West Pathology Service (SSWPS) - Liverpool Hospital - NSW Health Pathology	NSW Health Pathology - Institute of Clinical Pathology and Medical Research; Westmead Hospital; University of Sydney	CIDM-PH et al. et al	https://www.gisaid.org	?	?	2020-09-24
EPI_ISL_545043	Sydney South West Pathology Service (SSWPS) - Royal Prince Alfred Hospital - NSW Health Pathology	NSW Health Pathology - Institute of Clinical Pathology and Medical Research; Westmead Hospital; University of Sydney	CIDM-PH et al. et al	https://www.gisaid.org	?	?	2020-09-24
EPI_ISL_545044	Sydney South West Pathology Service (SSWPS) - Concord Repatriation General Hospital - NSW Health Pathology	NSW Health Pathology - Institute of Clinical Pathology and Medical Research; Westmead Hospital; University of Sydney	CIDM-PH et al. et al	https://www.gisaid.org	?	?	2020-09-24
EPI_ISL_545045	Sydney South West Pathology Service (SSWPS) - Royal Prince Alfred Hospital - NSW Health Pathology	NSW Health Pathology - Institute of Clinical Pathology and Medical Research; Westmead Hospital; University of Sydney	CIDM-PH et al. et al	https://www.gisaid.org	?	?	2020-09-24
EPI_ISL_545046	Pathology West - NSW Health Pathology	NSW Health Pathology - Institute of Clinical Pathology and Medical Research; Westmead Hospital; University of Sydney	CIDM-PH et al. et al	https://www.gisaid.org	?	?	2020-09-24
EPI_ISL_545047	Pathology West - NSW Health Pathology	NSW Health Pathology - Institute of Clinical Pathology and Medical Research; Westmead Hospital; University of Sydney	CIDM-PH et al. et al	https://www.gisaid.org	?	?	2020-09-24
EPI_ISL_545048	South Eastern Area Laboratory Services (SEALS)	NSW Health Pathology - Institute of Clinical Pathology and Medical Research; Westmead Hospital; University of Sydney	CIDM-PH et al. et al	https://www.gisaid.org	?	?	2020-09-24
EPI_ISL_545049	Sydney South West Pathology Service (SSWPS) - Concord Repatriation General Hospital - NSW Health Pathology	NSW Health Pathology - Institute of Clinical Pathology and Medical Research; Westmead Hospital; University of Sydney	CIDM-PH et al. et al	https://www.gisaid.org	?	?	2020-09-24
EPI_ISL_545050	Pathology West - NSW Health Pathology	NSW Health Pathology - Institute of Clinical Pathology and Medical Research; Westmead Hospital; University of Sydney	CIDM-PH et al. et al	https://www.gisaid.org	?	?	2020-09-24
EPI_ISL_427774	Centre for Infectious Diseases and Microbiology Public Health	NSW Health Pathology - Institute of Clinical Pathology and Medical Research; Westmead Hospital; University of Sydney	Arnott A et al	https://www.gisaid.org	Revealing COVID-19 transmission in Australia by SARS-CoV-2 genome sequencing and agent-based modeling	https://www.nature.com/articles/s41591-020-1000-7	2020-04-19
EPI_ISL_427777	Centre for Infectious Diseases and Microbiology Public Health	NSW Health Pathology - Institute of Clinical Pathology and Medical Research; Westmead Hospital; University of Sydney	Sadsad R et al	https://www.gisaid.org	Revealing COVID-19 transmission in Australia by SARS-CoV-2 genome sequencing and agent-based modeling	https://www.nature.com/articles/s41591-020-1000-7	2020-04-19
EPI_ISL_421636	Pathology North	Public Health Virology Laboratory	Bixing Huang et al	https://www.gisaid.org	Revealing COVID-19 transmission in Australia by SARS-CoV-2 genome sequencing and agent-based modeling	https://www.nature.com/articles/s41591-020-1000-7	2020-04-09
EPI_ISL_419831	Royal Darwin Hospital	Victorian Infectious Diseases Reference Laboratory and Microbiological Diagnostic Unit Public Health Laboratory, Doherty Institute	Meumann et al	https://www.gisaid.org	?	?	2020-04-03
EPI_ISL_419832	Royal Darwin Hospital	Victorian Infectious Diseases Reference Laboratory and Microbiological Diagnostic Unit Public Health Laboratory, Doherty Institute	Meumann et al	https://www.gisaid.org	?	?	2020-04-03
EPI_ISL_419833	Royal Darwin Hospital	Victorian Infectious Diseases Reference Laboratory and Microbiological Diagnostic Unit Public Health Laboratory, Doherty Institute	Meumann et al	https://www.gisaid.org	?	?	2020-04-03
EPI_ISL_419835	Royal Darwin Hospital	Victorian Infectious Diseases Reference Laboratory and Microbiological Diagnostic Unit Public Health Laboratory, Doherty Institute	Meumann et al	https://www.gisaid.org	?	?	2020-04-03
EPI_ISL_426633	Royal Darwin Hospital Pathology	Microbiological Diagnostic Unit Public Health Laboratory and Victorian Infectious Diseases Reference Laboratory, Doherty Institute	Meumann et al	https://www.gisaid.org	?	?	2020-04-17
EPI_ISL_426634	Royal Darwin Hospital Pathology	Microbiological Diagnostic Unit Public Health Laboratory and Victorian Infectious Diseases Reference Laboratory, Doherty Institute	Meumann et al	https://www.gisaid.org	?	?	2020-04-17
EPI_ISL_426898	Royal Darwin Hospital Pathology	Microbiological Diagnostic Unit Public Health Laboratory and Victorian Infectious Diseases Reference Laboratory, Doherty Institute	Meumann et al	https://www.gisaid.org	?	?	2020-04-17
EPI_ISL_426899	Royal Darwin Hospital Pathology	Microbiological Diagnostic Unit Public Health Laboratory and Victorian Infectious Diseases Reference Laboratory, Doherty Institute	Meumann et al	https://www.gisaid.org	?	?	2020-04-17
EPI_ISL_426900	Royal Darwin Hospital Pathology	Microbiological Diagnostic Unit Public Health Laboratory and Victorian Infectious Diseases Reference Laboratory, Doherty Institute	Meumann et al	https://www.gisaid.org	?	?	2020-04-17
EPI_ISL_426901	Royal Darwin Hospital Pathology	Microbiological Diagnostic Unit Public Health Laboratory and Victorian Infectious Diseases Reference Laboratory, Doherty Institute	Meumann et al	https://www.gisaid.org	?	?	2020-04-17
EPI_ISL_426902	Royal Darwin Hospital Pathology	Microbiological Diagnostic Unit Public Health Laboratory and Victorian Infectious Diseases Reference Laboratory, Doherty Institute	Meumann et al	https://www.gisaid.org	?	?	2020-04-17
EPI_ISL_426903	Royal Darwin Hospital Pathology	Microbiological Diagnostic Unit Public Health Laboratory and Victorian Infectious Diseases Reference Laboratory, Doherty Institute	Meumann et al	https://www.gisaid.org	?	?	2020-04-17
EPI_ISL_426904	Royal Darwin Hospital Pathology	Microbiological Diagnostic Unit Public Health Laboratory and Victorian Infectious Diseases Reference Laboratory, Doherty Institute	Meumann et al	https://www.gisaid.org	?	?	2020-04-17
EPI_ISL_426635	Royal Darwin Hospital Pathology	Microbiological Diagnostic Unit Public Health Laboratory and Victorian Infectious Diseases Reference Laboratory, Doherty Institute	Meumann et al	https://www.gisaid.org	?	?	2020-04-17
EPI_ISL_426636	Royal Darwin Hospital Pathology	Microbiological Diagnostic Unit Public Health Laboratory and Victorian Infectious Diseases Reference Laboratory, Doherty Institute	Meumann et al	https://www.gisaid.org	?	?	2020-04-17
EPI_ISL_430634	Royal Darwin Hospital Pathology	Microbiological Diagnostic Unit Public Health Laboratory and Victorian Infectious Diseases Reference Laboratory, The Peter Doherty Institute for Infection and Immunity	Meumann et al	https://www.gisaid.org	?	?	2020-04-27
EPI_ISL_430631	Royal Darwin Hospital Pathology	Microbiological Diagnostic Unit Public Health Laboratory and Victorian Infectious Diseases Reference Laboratory, The Peter Doherty Institute for Infection and Immunity	Meumann et al	https://www.gisaid.org	?	?	2020-04-27
EPI_ISL_430632	Royal Darwin Hospital Pathology	Microbiological Diagnostic Unit Public Health Laboratory and Victorian Infectious Diseases Reference Laboratory, The Peter Doherty Institute for Infection and Immunity	Meumann et al	https://www.gisaid.org	?	?	2020-04-27
EPI_ISL_430633	Royal Darwin Hospital Pathology	Microbiological Diagnostic Unit Public Health Laboratory and Victorian Infectious Diseases Reference Laboratory, The Peter Doherty Institute for Infection and Immunity	Meumann et al	https://www.gisaid.org	?	?	2020-04-27
EPI_ISL_430635	Royal Darwin Hospital Pathology	Microbiological Diagnostic Unit Public Health Laboratory and Victorian Infectious Diseases Reference Laboratory, The Peter Doherty Institute for Infection and Immunity	Meumann et al	https://www.gisaid.org	?	?	2020-04-27
EPI_ISL_430636	Royal Darwin Hospital Pathology	Microbiological Diagnostic Unit Public Health Laboratory and Victorian Infectious Diseases Reference Laboratory, The Peter Doherty Institute for Infection and Immunity	Meumann et al	https://www.gisaid.org	?	?	2020-04-27
EPI_ISL_430494	Royal Darwin Hospital Pathology	Microbiological Diagnostic Unit Public Health Laboratory and Victorian Infectious Diseases Reference Laboratory, The Peter Doherty Institute for Infection and Immunity	Meumann et al	https://www.gisaid.org	?	?	2020-04-27
EPI_ISL_430495	Royal Darwin Hospital Pathology	Microbiological Diagnostic Unit Public Health Laboratory and Victorian Infectious Diseases Reference Laboratory, The Peter Doherty Institute for Infection and Immunity	Meumann et al	https://www.gisaid.org	?	?	2020-04-27
EPI_ISL_430496	Royal Darwin Hospital Pathology	Microbiological Diagnostic Unit Public Health Laboratory and Victorian Infectious Diseases Reference Laboratory, The Peter Doherty Institute for Infection and Immunity	Meumann et al	https://www.gisaid.org	?	?	2020-04-27
EPI_ISL_430497	Royal Darwin Hospital Pathology	Microbiological Diagnostic Unit Public Health Laboratory and Victorian Infectious Diseases Reference Laboratory, The Peter Doherty Institute for Infection and Immunity	Meumann et al	https://www.gisaid.org	?	?	2020-04-27
EPI_ISL_456497	Royal Darwin Hospital Pathology	Microbiological Diagnostic Unit Public Health Laboratory, The Peter Doherty Institute for Infection and Immunity	Meumann et al	https://www.gisaid.org	?	?	2020-06-02
EPI_ISL_456498	Royal Darwin Hospital Pathology	Microbiological Diagnostic Unit Public Health Laboratory, The Peter Doherty Institute for Infection and Immunity	Meumann et al	https://www.gisaid.org	?	?	2020-06-02
EPI_ISL_480691	Royal Darwin Hospital Pathology	MDU-PHL	Meumann et al	https://www.gisaid.org	?	?	2020-07-02
EPI_ISL_480692	Royal Darwin Hospital Pathology	MDU-PHL	Meumann et al	https://www.gisaid.org	?	?	2020-07-02
EPI_ISL_480693	Royal Darwin Hospital Pathology	MDU-PHL	Meumann et al	https://www.gisaid.org	?	?	2020-07-02
EPI_ISL_480694	Royal Darwin Hospital Pathology	MDU-PHL	Meumann et al	https://www.gisaid.org	?	?	2020-07-02
EPI_ISL_480695	Royal Darwin Hospital Pathology	MDU-PHL	Meumann et al	https://www.gisaid.org	?	?	2020-07-02
EPI_ISL_480696	Royal Darwin Hospital Pathology	MDU-PHL	Meumann et al	https://www.gisaid.org	?	?	2020-07-02
EPI_ISL_480697	Royal Darwin Hospital Pathology	MDU-PHL	Meumann et al	https://www.gisaid.org	?	?	2020-07-02
EPI_ISL_521860	Royal Darwin Hospital Pathology	MDU-PHL	Meumann et al	https://www.gisaid.org	?	?	2020-08-25
EPI_ISL_521861	Royal Darwin Hospital Pathology	MDU-PHL	Meumann et al	https://www.gisaid.org	?	?	2020-08-25
EPI_ISL_521862	Royal Darwin Hospital Pathology	MDU-PHL	Meumann et al	https://www.gisaid.org	?	?	2020-08-25
EPI_ISL_407894	Pathology Queensland	Public Health Virology Laboratory	Ben Huang et al	https://www.gisaid.org	?	?	2020-02-06
EPI_ISL_407896	Pathology Queensland	Public Health Virology Laboratory	Ben Huang et al	https://www.gisaid.org	?	?	2020-02-06
EPI_ISL_410717	Pathology Queensland	Public Health Virology Laboratory	Ben Huang et al	https://www.gisaid.org	Whole genome and phylogenetic analysis of two SARS-CoV-2 strains isolated in Italy in January and February 2020: additional clues on multiple introductions and further circulation in Europe	https://dx.doi.org/10.2807/1560-7917.ES.2020.25.13.2000305	2020-02-18
EPI_ISL_410718	Pathology Queensland	Public Health Virology Laboratory	Ben Huang et al	https://www.gisaid.org	?	?	2020-02-18
EPI_ISL_414414	Pathology Queensland	Public Health Virology Laboratory	Bixing Huang et al	https://www.gisaid.org	?	?	2020-03-12
EPI_ISL_530258	Queensland Health Forensic and Scientific Services, Public Health Virology	Public Health Virology Laboratory, Forensic and Scientific Services, Queensland Health	Son Nguyen et al et al	https://www.gisaid.org	?	?	2020-09-11
EPI_ISL_530259	Queensland Health Forensic and Scientific Services, Public Health Virology	Public Health Virology Laboratory, Forensic and Scientific Services, Queensland Health	Son Nguyen et al et al	https://www.gisaid.org	?	?	2020-09-11
EPI_ISL_530245	Queensland Health Forensic and Scientific Services, Public Health Virology	Public Health Virology Laboratory, Forensic and Scientific Services, Queensland Health	Son Nguyen et al et al	https://www.gisaid.org	?	?	2020-09-11
EPI_ISL_530246	Queensland Health Forensic and Scientific Services, Public Health Virology	Public Health Virology Laboratory, Forensic and Scientific Services, Queensland Health	Son Nguyen et al et al	https://www.gisaid.org	?	?	2020-09-11
EPI_ISL_530247	Queensland Health Forensic and Scientific Services, Public Health Virology	Public Health Virology Laboratory, Forensic and Scientific Services, Queensland Health	Son Nguyen et al et al	https://www.gisaid.org	?	?	2020-09-11
EPI_ISL_530248	Queensland Health Forensic and Scientific Services, Public Health Virology	Public Health Virology Laboratory, Forensic and Scientific Services, Queensland Health	Son Nguyen et al et al	https://www.gisaid.org	?	?	2020-09-11
EPI_ISL_530249	Queensland Health Forensic and Scientific Services, Public Health Virology	Public Health Virology Laboratory, Forensic and Scientific Services, Queensland Health	Son Nguyen et al et al	https://www.gisaid.org	?	?	2020-09-11
EPI_ISL_530269	Queensland Health Forensic and Scientific Services, Public Health Virology	Public Health Virology Laboratory, Forensic and Scientific Services, Queensland Health	Son Nguyen et al et al	https://www.gisaid.org	?	?	2020-09-11
EPI_ISL_530270	Queensland Health Forensic and Scientific Services, Public Health Virology	Public Health Virology Laboratory, Forensic and Scientific Services, Queensland Health	Son Nguyen et al et al	https://www.gisaid.org	?	?	2020-09-11
EPI_ISL_530271	Queensland Health Forensic and Scientific Services, Public Health Virology	Public Health Virology Laboratory, Forensic and Scientific Services, Queensland Health	Son Nguyen et al et al	https://www.gisaid.org	?	?	2020-09-11
EPI_ISL_530272	Queensland Health Forensic and Scientific Services, Public Health Virology	Public Health Virology Laboratory, Forensic and Scientific Services, Queensland Health	Son Nguyen et al et al	https://www.gisaid.org	?	?	2020-09-11
EPI_ISL_530273	Queensland Health Forensic and Scientific Services, Public Health Virology	Public Health Virology Laboratory, Forensic and Scientific Services, Queensland Health	Son Nguyen et al et al	https://www.gisaid.org	?	?	2020-09-11
EPI_ISL_530274	Queensland Health Forensic and Scientific Services, Public Health Virology	Public Health Virology Laboratory, Forensic and Scientific Services, Queensland Health	Son Nguyen et al et al	https://www.gisaid.org	?	?	2020-09-11
EPI_ISL_530275	Queensland Health Forensic and Scientific Services, Public Health Virology	Public Health Virology Laboratory, Forensic and Scientific Services, Queensland Health	Son Nguyen et al et al	https://www.gisaid.org	?	?	2020-09-11
EPI_ISL_530276	Queensland Health Forensic and Scientific Services, Public Health Virology	Public Health Virology Laboratory, Forensic and Scientific Services, Queensland Health	Son Nguyen et al et al	https://www.gisaid.org	?	?	2020-09-11
EPI_ISL_530277	Queensland Health Forensic and Scientific Services, Public Health Virology	Public Health Virology Laboratory, Forensic and Scientific Services, Queensland Health	Son Nguyen et al et al	https://www.gisaid.org	?	?	2020-09-11
EPI_ISL_530278	Queensland Health Forensic and Scientific Services, Public Health Virology	Public Health Virology Laboratory, Forensic and Scientific Services, Queensland Health	Son Nguyen et al et al	https://www.gisaid.org	?	?	2020-09-11
EPI_ISL_530279	Queensland Health Forensic and Scientific Services, Public Health Virology	Public Health Virology Laboratory, Forensic and Scientific Services, Queensland Health	Son Nguyen et al et al	https://www.gisaid.org	?	?	2020-09-11
EPI_ISL_530280	Queensland Health Forensic and Scientific Services, Public Health Virology	Public Health Virology Laboratory, Forensic and Scientific Services, Queensland Health	Son Nguyen et al et al	https://www.gisaid.org	?	?	2020-09-11
EPI_ISL_530281	Queensland Health Forensic and Scientific Services, Public Health Virology	Public Health Virology Laboratory, Forensic and Scientific Services, Queensland Health	Son Nguyen et al et al	https://www.gisaid.org	?	?	2020-09-11
EPI_ISL_530282	Queensland Health Forensic and Scientific Services, Public Health Virology	Public Health Virology Laboratory, Forensic and Scientific Services, Queensland Health	Son Nguyen et al et al	https://www.gisaid.org	?	?	2020-09-11
EPI_ISL_530283	Queensland Health Forensic and Scientific Services, Public Health Virology	Public Health Virology Laboratory, Forensic and Scientific Services, Queensland Health	Son Nguyen et al et al	https://www.gisaid.org	?	?	2020-09-11
EPI_ISL_530243	Queensland Health Forensic and Scientific Services, Public Health Virology	Public Health Virology Laboratory, Forensic and Scientific Services, Queensland Health	Son Nguyen et al et al	https://www.gisaid.org	?	?	2020-09-11
EPI_ISL_530240	Queensland Health Forensic and Scientific Services, Public Health Virology	Public Health Virology Laboratory, Forensic and Scientific Services, Queensland Health	Son Nguyen et al et al	https://www.gisaid.org	?	?	2020-09-11
EPI_ISL_530239	Queensland Health Forensic and Scientific Services, Public Health Virology	Public Health Virology Laboratory, Forensic and Scientific Services, Queensland Health	Son Nguyen et al et al	https://www.gisaid.org	?	?	2020-09-11
EPI_ISL_530225	Queensland Health Forensic and Scientific Services, Public Health Virology	Public Health Virology Laboratory, Forensic and Scientific Services, Queensland Health	Son Nguyen et al et al	https://www.gisaid.org	?	?	2020-09-11
EPI_ISL_530242	Queensland Health Forensic and Scientific Services, Public Health Virology	Public Health Virology Laboratory, Forensic and Scientific Services, Queensland Health	Son Nguyen et al et al	https://www.gisaid.org	?	?	2020-09-11
EPI_ISL_530236	Queensland Health Forensic and Scientific Services, Public Health Virology	Public Health Virology Laboratory, Forensic and Scientific Services, Queensland Health	Son Nguyen et al et al	https://www.gisaid.org	?	?	2020-09-11
EPI_ISL_530241	Queensland Health Forensic and Scientific Services, Public Health Virology	Public Health Virology Laboratory, Forensic and Scientific Services, Queensland Health	Son Nguyen et al et al	https://www.gisaid.org	?	?	2020-09-11
EPI_ISL_530226	Queensland Health Forensic and Scientific Services, Public Health Virology	Public Health Virology Laboratory, Forensic and Scientific Services, Queensland Health	Son Nguyen et al et al	https://www.gisaid.org	?	?	2020-09-11
EPI_ISL_530238	Queensland Health Forensic and Scientific Services, Public Health Virology	Public Health Virology Laboratory, Forensic and Scientific Services, Queensland Health	Son Nguyen et al et al	https://www.gisaid.org	?	?	2020-09-11
EPI_ISL_530244	Queensland Health Forensic and Scientific Services, Public Health Virology	Public Health Virology Laboratory, Forensic and Scientific Services, Queensland Health	Son Nguyen et al et al	https://www.gisaid.org	?	?	2020-09-11
EPI_ISL_530234	Queensland Health Forensic and Scientific Services, Public Health Virology	Public Health Virology Laboratory, Forensic and Scientific Services, Queensland Health	Son Nguyen et al et al	https://www.gisaid.org	?	?	2020-09-11
EPI_ISL_530232	Queensland Health Forensic and Scientific Services, Public Health Virology	Public Health Virology Laboratory, Forensic and Scientific Services, Queensland Health	Son Nguyen et al et al	https://www.gisaid.org	?	?	2020-09-11
EPI_ISL_530228	Queensland Health Forensic and Scientific Services, Public Health Virology	Public Health Virology Laboratory, Forensic and Scientific Services, Queensland Health	Son Nguyen et al et al	https://www.gisaid.org	?	?	2020-09-11
EPI_ISL_530233	Queensland Health Forensic and Scientific Services, Public Health Virology	Public Health Virology Laboratory, Forensic and Scientific Services, Queensland Health	Son Nguyen et al et al	https://www.gisaid.org	?	?	2020-09-11
EPI_ISL_530230	Queensland Health Forensic and Scientific Services, Public Health Virology	Public Health Virology Laboratory, Forensic and Scientific Services, Queensland Health	Son Nguyen et al et al	https://www.gisaid.org	?	?	2020-09-11
EPI_ISL_530235	Queensland Health Forensic and Scientific Services, Public Health Virology	Public Health Virology Laboratory, Forensic and Scientific Services, Queensland Health	Son Nguyen et al et al	https://www.gisaid.org	?	?	2020-09-11
EPI_ISL_530231	Queensland Health Forensic and Scientific Services, Public Health Virology	Public Health Virology Laboratory, Forensic and Scientific Services, Queensland Health	Son Nguyen et al et al	https://www.gisaid.org	?	?	2020-09-11
EPI_ISL_530237	Queensland Health Forensic and Scientific Services, Public Health Virology	Public Health Virology Laboratory, Forensic and Scientific Services, Queensland Health	Son Nguyen et al et al	https://www.gisaid.org	?	?	2020-09-11
EPI_ISL_530229	Queensland Health Forensic and Scientific Services, Public Health Virology	Public Health Virology Laboratory, Forensic and Scientific Services, Queensland Health	Son Nguyen et al et al	https://www.gisaid.org	?	?	2020-09-11
EPI_ISL_530227	Queensland Health Forensic and Scientific Services, Public Health Virology	Public Health Virology Laboratory, Forensic and Scientific Services, Queensland Health	Son Nguyen et al et al	https://www.gisaid.org	?	?	2020-09-11
EPI_ISL_530260	Queensland Health Forensic and Scientific Services, Public Health Virology	Public Health Virology Laboratory, Forensic and Scientific Services, Queensland Health	Son Nguyen et al et al	https://www.gisaid.org	?	?	2020-09-11
EPI_ISL_530261	Queensland Health Forensic and Scientific Services, Public Health Virology	Public Health Virology Laboratory, Forensic and Scientific Services, Queensland Health	Son Nguyen et al et al	https://www.gisaid.org	?	?	2020-09-11
EPI_ISL_530262	Queensland Health Forensic and Scientific Services, Public Health Virology	Public Health Virology Laboratory, Forensic and Scientific Services, Queensland Health	Son Nguyen et al et al	https://www.gisaid.org	?	?	2020-09-11
EPI_ISL_530263	Queensland Health Forensic and Scientific Services, Public Health Virology	Public Health Virology Laboratory, Forensic and Scientific Services, Queensland Health	Son Nguyen et al et al	https://www.gisaid.org	?	?	2020-09-11
EPI_ISL_530264	Queensland Health Forensic and Scientific Services, Public Health Virology	Public Health Virology Laboratory, Forensic and Scientific Services, Queensland Health	Son Nguyen et al et al	https://www.gisaid.org	?	?	2020-09-11
EPI_ISL_530265	Queensland Health Forensic and Scientific Services, Public Health Virology	Public Health Virology Laboratory, Forensic and Scientific Services, Queensland Health	Son Nguyen et al et al	https://www.gisaid.org	?	?	2020-09-11
EPI_ISL_530266	Queensland Health Forensic and Scientific Services, Public Health Virology	Public Health Virology Laboratory, Forensic and Scientific Services, Queensland Health	Son Nguyen et al et al	https://www.gisaid.org	?	?	2020-09-11
EPI_ISL_530267	Queensland Health Forensic and Scientific Services, Public Health Virology	Public Health Virology Laboratory, Forensic and Scientific Services, Queensland Health	Son Nguyen et al et al	https://www.gisaid.org	?	?	2020-09-11
EPI_ISL_530268	Queensland Health Forensic and Scientific Services, Public Health Virology	Public Health Virology Laboratory, Forensic and Scientific Services, Queensland Health	Son Nguyen et al et al	https://www.gisaid.org	?	?	2020-09-11
EPI_ISL_530250	Queensland Health Forensic and Scientific Services, Public Health Virology	Public Health Virology Laboratory, Forensic and Scientific Services, Queensland Health	Son Nguyen et al et al	https://www.gisaid.org	?	?	2020-09-11
EPI_ISL_530251	Queensland Health Forensic and Scientific Services, Public Health Virology	Public Health Virology Laboratory, Forensic and Scientific Services, Queensland Health	Son Nguyen et al et al	https://www.gisaid.org	?	?	2020-09-11
EPI_ISL_530252	Queensland Health Forensic and Scientific Services, Public Health Virology	Public Health Virology Laboratory, Forensic and Scientific Services, Queensland Health	Son Nguyen et al et al	https://www.gisaid.org	?	?	2020-09-11
EPI_ISL_530253	Queensland Health Forensic and Scientific Services, Public Health Virology	Public Health Virology Laboratory, Forensic and Scientific Services, Queensland Health	Son Nguyen et al et al	https://www.gisaid.org	?	?	2020-09-11
EPI_ISL_530254	Queensland Health Forensic and Scientific Services, Public Health Virology	Public Health Virology Laboratory, Forensic and Scientific Services, Queensland Health	Son Nguyen et al et al	https://www.gisaid.org	?	?	2020-09-11
EPI_ISL_530255	Queensland Health Forensic and Scientific Services, Public Health Virology	Public Health Virology Laboratory, Forensic and Scientific Services, Queensland Health	Son Nguyen et al et al	https://www.gisaid.org	?	?	2020-09-11
EPI_ISL_530256	Queensland Health Forensic and Scientific Services, Public Health Virology	Public Health Virology Laboratory, Forensic and Scientific Services, Queensland Health	Son Nguyen et al et al	https://www.gisaid.org	?	?	2020-09-11
EPI_ISL_530257	Queensland Health Forensic and Scientific Services, Public Health Virology	Public Health Virology Laboratory, Forensic and Scientific Services, Queensland Health	Son Nguyen et al et al	https://www.gisaid.org	?	?	2020-09-11
EPI_ISL_417031	Pathology Queensland	Public Health Virology Laboratory	Bixing Huang et al	https://www.gisaid.org	?	?	2020-03-24
EPI_ISL_417032	Rockhampton Base Hospital	Public Health Virology Laboratory	Bixing Huang et al	https://www.gisaid.org	?	?	2020-03-24
EPI_ISL_417033	Sullivan Nicolaides Pathology	Public Health Virology Laboratory	Bixing Huang et al	https://www.gisaid.org	?	?	2020-03-24
EPI_ISL_418799	Mater Pathology	Public Health Virology Laboratory	Bixing Huang et al	https://www.gisaid.org	?	?	2020-03-31
EPI_ISL_418801	Mater Pathology	Public Health Virology Laboratory	Bixing Huang et al	https://www.gisaid.org	?	?	2020-03-31
EPI_ISL_418802	Pathology Queensland	Public Health Virology Laboratory	Bixing Huang et al	https://www.gisaid.org	?	?	2020-03-31
EPI_ISL_418803	Pathology Queensland	Public Health Virology Laboratory	Bixing Huang et al	https://www.gisaid.org	?	?	2020-03-31
EPI_ISL_418804	Pathology Queensland	Public Health Virology Laboratory	Bixing Huang et al	https://www.gisaid.org	?	?	2020-03-31
EPI_ISL_418807	Pathology Queensland	Public Health Virology Laboratory	Bixing Huang et al	https://www.gisaid.org	?	?	2020-03-31
EPI_ISL_418808	Pathology Queensland	Public Health Virology Laboratory	Bixing Huang et al	https://www.gisaid.org	?	?	2020-03-31
EPI_ISL_420878	Mater Pathology	Public Health Virology Laboratory	Bixing Huang et al	https://www.gisaid.org	?	?	2020-04-07
EPI_ISL_420879	Mater Pathology	Public Health Virology Laboratory	Bixing Huang et al	https://www.gisaid.org	?	?	2020-04-07
EPI_ISL_436097	Prince Charles Hospital	Public Health Virology Laboratory, Forensics and Scientific Services, Queensland Health	Alyssa Pyke et al	https://www.gisaid.org	?	?	2020-05-05
EPI_ISL_436098	Royal Brisbane and Women's Hospital	Public Health Virology Laboratory, Forensic and Scientific Services, Queensland Health	Alyssa Pyke et al	https://www.gisaid.org	?	?	2020-05-06
EPI_ISL_444611	Pathology Queensland	Public Health Virology Laboratory	Bixing Huang et al	https://www.gisaid.org	?	?	2020-05-14
EPI_ISL_444612	QML Pathology	Public Health Virology Laboratory	Bixing Huang et al	https://www.gisaid.org	?	?	2020-05-14
EPI_ISL_444793	Pathology Queensland	Public Health Virology Laboratory	Bixing Huang et al	https://www.gisaid.org	?	?	2020-05-14
EPI_ISL_444794	Cairns Hospital	Public Health Virology Laboratory	Bixing Huang et al	https://www.gisaid.org	?	?	2020-05-14
EPI_ISL_447594	Caloundra Hospital	Public Health Virology Laboratory	Bixing Huang et al	https://www.gisaid.org	?	?	2020-05-18
EPI_ISL_447595	Pathology Queensland, Sunshine Coast University Hospital	Public Health Virology Laboratory	Bixing Huang et al	https://www.gisaid.org	?	?	2020-05-18
EPI_ISL_480778	Victorian Infectious Diseases Reference Laboratory (VIDRL)	VIDRL and MDU-PHL	Caly L. et al	https://www.gisaid.org	?	?	2020-07-02
EPI_ISL_480779	Victorian Infectious Diseases Reference Laboratory (VIDRL)	VIDRL and MDU-PHL	Caly L. et al	https://www.gisaid.org	?	?	2020-07-02
EPI_ISL_480780	Victorian Infectious Diseases Reference Laboratory (VIDRL)	VIDRL and MDU-PHL	Caly L. et al	https://www.gisaid.org	?	?	2020-07-02
EPI_ISL_480781	Victorian Infectious Diseases Reference Laboratory (VIDRL)	VIDRL and MDU-PHL	Caly L. et al	https://www.gisaid.org	?	?	2020-07-02
EPI_ISL_468041	SA Pathology	SA Pathology	Lex Leong et al	https://www.gisaid.org	?	?	2020-06-16
EPI_ISL_468019	SA Pathology	SA Pathology	Lex Leong et al	https://www.gisaid.org	?	?	2020-06-16
EPI_ISL_467990	SA Pathology	SA Pathology	Leong et al	https://www.gisaid.org	?	?	2020-06-16
EPI_ISL_468012	SA Pathology	SA Pathology	Lex Leong et al	https://www.gisaid.org	?	?	2020-06-16
EPI_ISL_467994	SA Pathology	SA Pathology	Lex Leong et al	https://www.gisaid.org	?	?	2020-06-16
EPI_ISL_468017	SA Pathology	SA Pathology	Lex Leong et al	https://www.gisaid.org	?	?	2020-06-16
EPI_ISL_468011	SA Pathology	SA Pathology	Lex Leong et al	https://www.gisaid.org	?	?	2020-06-16
EPI_ISL_468009	SA Pathology	SA Pathology	Lex Leong et al	https://www.gisaid.org	?	?	2020-06-16
EPI_ISL_450193	SA Pathology	SA Pathology	Lex Leong et al	https://www.gisaid.org	?	?	2020-05-20
EPI_ISL_451077	SA Pathology	SA Pathology	Lex Leong et al	https://www.gisaid.org	?	?	2020-05-23
EPI_ISL_451078	SA Pathology	SA Pathology	Lex Leong et al	https://www.gisaid.org	?	?	2020-05-23
EPI_ISL_451079	SA Pathology	SA Pathology	Lex Leong et al	https://www.gisaid.org	?	?	2020-05-23
EPI_ISL_451080	SA Pathology	SA Pathology	Lex Leong et al	https://www.gisaid.org	?	?	2020-05-23
EPI_ISL_450194	SA Pathology	SA Pathology	Lex Leong et al	https://www.gisaid.org	?	?	2020-05-20
EPI_ISL_451081	SA Pathology	SA Pathology	Lex Leong et al	https://www.gisaid.org	?	?	2020-05-23
EPI_ISL_450195	SA Pathology	SA Pathology	Lex Leong et al	https://www.gisaid.org	?	?	2020-05-20
EPI_ISL_451082	SA Pathology	SA Pathology	Lex Leong et al	https://www.gisaid.org	?	?	2020-05-23
EPI_ISL_451083	SA Pathology	SA Pathology	Lex Leong et al	https://www.gisaid.org	?	?	2020-05-23
EPI_ISL_451084	SA Pathology	SA Pathology	Lex Leong et al	https://www.gisaid.org	?	?	2020-05-23
EPI_ISL_451085	SA Pathology	SA Pathology	Lex Leong et al	https://www.gisaid.org	?	?	2020-05-23
EPI_ISL_451086	SA Pathology	SA Pathology	Lex Leong et al	https://www.gisaid.org	?	?	2020-05-23
EPI_ISL_451087	SA Pathology	SA Pathology	Lex Leong et al	https://www.gisaid.org	?	?	2020-05-23
EPI_ISL_451088	SA Pathology	SA Pathology	Lex Leong et al	https://www.gisaid.org	?	?	2020-05-23
EPI_ISL_451089	SA Pathology	SA Pathology	Lex Leong et al	https://www.gisaid.org	?	?	2020-05-23
EPI_ISL_451090	SA Pathology	SA Pathology	Lex Leong et al	https://www.gisaid.org	?	?	2020-05-23
EPI_ISL_451091	SA Pathology	SA Pathology	Lex Leong et al	https://www.gisaid.org	?	?	2020-05-23
EPI_ISL_451092	SA Pathology	SA Pathology	Lex Leong et al	https://www.gisaid.org	?	?	2020-05-23
EPI_ISL_451093	SA Pathology	SA Pathology	Lex Leong et al	https://www.gisaid.org	?	?	2020-05-23
EPI_ISL_451094	SA Pathology	SA Pathology	Lex Leong et al	https://www.gisaid.org	?	?	2020-05-23
EPI_ISL_451095	SA Pathology	SA Pathology	Lex Leong et al	https://www.gisaid.org	?	?	2020-05-23
EPI_ISL_451096	SA Pathology	SA Pathology	Lex Leong et al	https://www.gisaid.org	?	?	2020-05-23
EPI_ISL_451097	SA Pathology	SA Pathology	Lex Leong et al	https://www.gisaid.org	?	?	2020-05-23
EPI_ISL_451098	SA Pathology	SA Pathology	Lex Leong et al	https://www.gisaid.org	?	?	2020-05-23
EPI_ISL_451099	SA Pathology	SA Pathology	Lex Leong et al	https://www.gisaid.org	?	?	2020-05-23
EPI_ISL_451100	SA Pathology	SA Pathology	Lex Leong et al	https://www.gisaid.org	?	?	2020-05-23
EPI_ISL_451101	SA Pathology	SA Pathology	Lex Leong et al	https://www.gisaid.org	?	?	2020-05-23
EPI_ISL_451102	SA Pathology	SA Pathology	Lex Leong et al	https://www.gisaid.org	?	?	2020-05-23
EPI_ISL_451103	SA Pathology	SA Pathology	Lex Leong et al	https://www.gisaid.org	?	?	2020-05-23
EPI_ISL_451104	SA Pathology	SA Pathology	Lex Leong et al	https://www.gisaid.org	?	?	2020-05-23
EPI_ISL_451105	SA Pathology	SA Pathology	Lex Leong et al	https://www.gisaid.org	?	?	2020-05-23
EPI_ISL_451106	SA Pathology	SA Pathology	Lex Leong et al	https://www.gisaid.org	?	?	2020-05-23
EPI_ISL_451107	SA Pathology	SA Pathology	Lex Leong et al	https://www.gisaid.org	?	?	2020-05-23
EPI_ISL_451108	SA Pathology	SA Pathology	Lex Leong et al	https://www.gisaid.org	?	?	2020-05-23
EPI_ISL_451109	SA Pathology	SA Pathology	Lex Leong et al	https://www.gisaid.org	?	?	2020-05-23
EPI_ISL_451110	SA Pathology	SA Pathology	Lex Leong et al	https://www.gisaid.org	?	?	2020-05-23
EPI_ISL_451111	SA Pathology	SA Pathology	Lex Leong et al	https://www.gisaid.org	?	?	2020-05-23
EPI_ISL_451112	SA Pathology	SA Pathology	Lex Leong et al	https://www.gisaid.org	?	?	2020-05-23
EPI_ISL_451113	SA Pathology	SA Pathology	Lex Leong et al	https://www.gisaid.org	?	?	2020-05-23
EPI_ISL_451114	SA Pathology	SA Pathology	Lex Leong et al	https://www.gisaid.org	?	?	2020-05-23
EPI_ISL_451115	SA Pathology	SA Pathology	Lex Leong et al	https://www.gisaid.org	?	?	2020-05-23
EPI_ISL_451116	SA Pathology	SA Pathology	Lex Leong et al	https://www.gisaid.org	?	?	2020-05-23
EPI_ISL_451117	SA Pathology	SA Pathology	Lex Leong et al	https://www.gisaid.org	?	?	2020-05-23
EPI_ISL_451118	SA Pathology	SA Pathology	Lex Leong et al	https://www.gisaid.org	?	?	2020-05-23
EPI_ISL_451119	SA Pathology	SA Pathology	Lex Leong et al	https://www.gisaid.org	?	?	2020-05-23
EPI_ISL_451120	SA Pathology	SA Pathology	Lex Leong et al	https://www.gisaid.org	?	?	2020-05-23
EPI_ISL_451121	SA Pathology	SA Pathology	Lex Leong et al	https://www.gisaid.org	?	?	2020-05-23
EPI_ISL_451122	SA Pathology	SA Pathology	Lex Leong et al	https://www.gisaid.org	?	?	2020-05-23
EPI_ISL_451123	SA Pathology	SA Pathology	Lex Leong et al	https://www.gisaid.org	?	?	2020-05-23
EPI_ISL_451124	SA Pathology	SA Pathology	Lex Leong et al	https://www.gisaid.org	?	?	2020-05-23
EPI_ISL_451125	SA Pathology	SA Pathology	Lex Leong et al	https://www.gisaid.org	?	?	2020-05-23
EPI_ISL_451126	SA Pathology	SA Pathology	Lex Leong et al	https://www.gisaid.org	?	?	2020-05-23
EPI_ISL_451127	SA Pathology	SA Pathology	Lex Leong et al	https://www.gisaid.org	?	?	2020-05-23
EPI_ISL_451128	SA Pathology	SA Pathology	Lex Leong et al	https://www.gisaid.org	?	?	2020-05-23
EPI_ISL_451129	SA Pathology	SA Pathology	Lex Leong et al	https://www.gisaid.org	?	?	2020-05-23
EPI_ISL_468039	SA Pathology	SA Pathology	Lex Leong et al	https://www.gisaid.org	?	?	2020-06-16
EPI_ISL_483066	SA Pathology	SA Pathology	Lex Leong et al	https://www.gisaid.org	?	?	2020-07-07
EPI_ISL_468038	SA Pathology	SA Pathology	Lex Leong et al	https://www.gisaid.org	?	?	2020-06-16
EPI_ISL_451130	SA Pathology	SA Pathology	Lex Leong et al	https://www.gisaid.org	?	?	2020-05-23
EPI_ISL_451131	SA Pathology	SA Pathology	Lex Leong et al	https://www.gisaid.org	?	?	2020-05-23
EPI_ISL_468016	SA Pathology	SA Pathology	Lex Leong et al	https://www.gisaid.org	?	?	2020-06-16
EPI_ISL_483067	SA Pathology	SA Pathology	Lex Leong et al	https://www.gisaid.org	?	?	2020-07-07
EPI_ISL_451132	SA Pathology	SA Pathology	Lex Leong et al	https://www.gisaid.org	?	?	2020-05-23
EPI_ISL_492109	SA Pathology	SA Pathology	Lex Leong et al	https://www.gisaid.org	?	?	2020-07-20
EPI_ISL_492110	SA Pathology	SA Pathology	Lex Leong et al	https://www.gisaid.org	?	?	2020-07-20
EPI_ISL_451133	SA Pathology	SA Pathology	Lex Leong et al	https://www.gisaid.org	?	?	2020-05-23
EPI_ISL_492111	SA Pathology	SA Pathology	Lex Leong et al	https://www.gisaid.org	?	?	2020-07-20
EPI_ISL_492112	SA Pathology	SA Pathology	Lex Leong et al	https://www.gisaid.org	?	?	2020-07-20
EPI_ISL_451134	SA Pathology	SA Pathology	Lex Leong et al	https://www.gisaid.org	?	?	2020-05-23
EPI_ISL_451135	SA Pathology	SA Pathology	Lex Leong et al	https://www.gisaid.org	?	?	2020-05-23
EPI_ISL_451136	SA Pathology	SA Pathology	Lex Leong et al	https://www.gisaid.org	?	?	2020-05-23
EPI_ISL_451137	SA Pathology	SA Pathology	Lex Leong et al	https://www.gisaid.org	?	?	2020-05-23
EPI_ISL_451138	SA Pathology	SA Pathology	Lex Leong et al	https://www.gisaid.org	?	?	2020-05-23
EPI_ISL_451139	SA Pathology	SA Pathology	Lex Leong et al	https://www.gisaid.org	?	?	2020-05-23
EPI_ISL_451140	SA Pathology	SA Pathology	Lex Leong et al	https://www.gisaid.org	?	?	2020-05-23
EPI_ISL_451141	SA Pathology	SA Pathology	Lex Leong et al	https://www.gisaid.org	?	?	2020-05-23
EPI_ISL_451142	SA Pathology	SA Pathology	Lex Leong et al	https://www.gisaid.org	?	?	2020-05-23
EPI_ISL_451143	SA Pathology	SA Pathology	Lex Leong et al	https://www.gisaid.org	?	?	2020-05-23
EPI_ISL_467987	SA Pathology	SA Pathology	Lex Leong et al	https://www.gisaid.org	?	?	2020-06-16
EPI_ISL_451144	SA Pathology	SA Pathology	Lex Leong et al	https://www.gisaid.org	?	?	2020-05-23
EPI_ISL_451145	SA Pathology	SA Pathology	Lex Leong et al	https://www.gisaid.org	?	?	2020-05-23
EPI_ISL_492113	SA Pathology	SA Pathology	Lex Leong et al	https://www.gisaid.org	?	?	2020-07-20
EPI_ISL_451146	SA Pathology	SA Pathology	Lex Leong et al	https://www.gisaid.org	?	?	2020-05-23
EPI_ISL_451147	SA Pathology	SA Pathology	Lex Leong et al	https://www.gisaid.org	?	?	2020-05-23
EPI_ISL_451148	SA Pathology	SA Pathology	Lex Leong et al	https://www.gisaid.org	?	?	2020-05-23
EPI_ISL_492114	SA Pathology	SA Pathology	Lex Leong et al	https://www.gisaid.org	?	?	2020-07-20
EPI_ISL_492115	SA Pathology	SA Pathology	Lex Leong et al	https://www.gisaid.org	?	?	2020-07-20
EPI_ISL_492116	SA Pathology	SA Pathology	Lex Leong et al	https://www.gisaid.org	?	?	2020-07-20
EPI_ISL_492117	SA Pathology	SA Pathology	Lex Leong et al	https://www.gisaid.org	?	?	2020-07-20
EPI_ISL_492118	SA Pathology	SA Pathology	Lex Leong et al	https://www.gisaid.org	?	?	2020-07-20
EPI_ISL_492119	SA Pathology	SA Pathology	Lex Leong et al	https://www.gisaid.org	?	?	2020-07-20
EPI_ISL_492120	SA Pathology	SA Pathology	Lex Leong et al	https://www.gisaid.org	?	?	2020-07-20
EPI_ISL_467985	SA Pathology	SA Pathology	Lex Leong et al	https://www.gisaid.org	?	?	2020-06-16
EPI_ISL_492121	SA Pathology	SA Pathology	Lex Leong et al	https://www.gisaid.org	?	?	2020-07-20
EPI_ISL_492122	SA Pathology	SA Pathology	Lex Leong et al	https://www.gisaid.org	?	?	2020-07-20
EPI_ISL_492123	SA Pathology	SA Pathology	Lex Leong et al	https://www.gisaid.org	?	?	2020-07-20
EPI_ISL_508122	SA Pathology	SA Pathology	Lex Leong et al	https://www.gisaid.org	?	?	2020-08-04
EPI_ISL_492124	SA Pathology	SA Pathology	Lex Leong et al	https://www.gisaid.org	?	?	2020-07-20
EPI_ISL_492125	SA Pathology	SA Pathology	Lex Leong et al	https://www.gisaid.org	?	?	2020-07-20
EPI_ISL_492126	SA Pathology	SA Pathology	Lex Leong et al	https://www.gisaid.org	?	?	2020-07-20
EPI_ISL_492127	SA Pathology	SA Pathology	Lex Leong et al	https://www.gisaid.org	?	?	2020-07-20
EPI_ISL_492128	SA Pathology	SA Pathology	Lex Leong et al	https://www.gisaid.org	?	?	2020-07-20
EPI_ISL_492129	SA Pathology	SA Pathology	Lex Leong et al	https://www.gisaid.org	?	?	2020-07-20
EPI_ISL_483068	SA Pathology	SA Pathology	Lex Leong et al	https://www.gisaid.org	?	?	2020-07-07
EPI_ISL_492130	SA Pathology	SA Pathology	Lex Leong et al	https://www.gisaid.org	?	?	2020-07-20
EPI_ISL_492131	SA Pathology	SA Pathology	Lex Leong et al	https://www.gisaid.org	?	?	2020-07-20
EPI_ISL_483069	SA Pathology	SA Pathology	Lex Leong et al	https://www.gisaid.org	?	?	2020-07-07
EPI_ISL_483070	SA Pathology	SA Pathology	Lex Leong et al	https://www.gisaid.org	?	?	2020-07-07
EPI_ISL_483071	SA Pathology	SA Pathology	Lex Leong et al	https://www.gisaid.org	?	?	2020-07-07
EPI_ISL_468031	SA Pathology	SA Pathology	Lex Leong et al	https://www.gisaid.org	?	?	2020-06-16
EPI_ISL_468013	SA Pathology	SA Pathology	Lex Leong et al	https://www.gisaid.org	?	?	2020-06-16
EPI_ISL_483072	SA Pathology	SA Pathology	Lex Leong et al	https://www.gisaid.org	?	?	2020-07-07
EPI_ISL_468036	SA Pathology	SA Pathology	Lex Leong et al	https://www.gisaid.org	?	?	2020-06-16
EPI_ISL_468003	SA Pathology	SA Pathology	Lex Leong et al	https://www.gisaid.org	?	?	2020-06-16
EPI_ISL_492132	SA Pathology	SA Pathology	Lex Leong et al	https://www.gisaid.org	?	?	2020-07-20
EPI_ISL_467989	SA Pathology	SA Pathology	Lex Leong et al	https://www.gisaid.org	?	?	2020-06-16
EPI_ISL_468032	SA Pathology	SA Pathology	Lex Leong et al	https://www.gisaid.org	?	?	2020-06-16
EPI_ISL_468001	SA Pathology	SA Pathology	Lex Leong et al	https://www.gisaid.org	?	?	2020-06-16
EPI_ISL_468000	SA Pathology	SA Pathology	Lex Leong et al	https://www.gisaid.org	?	?	2020-06-16
EPI_ISL_483073	SA Pathology	SA Pathology	Lex Leong et al	https://www.gisaid.org	?	?	2020-07-07
EPI_ISL_483074	SA Pathology	SA Pathology	Lex Leong et al	https://www.gisaid.org	?	?	2020-07-07
EPI_ISL_467995	SA Pathology	SA Pathology	Lex Leong et al	https://www.gisaid.org	?	?	2020-06-16
EPI_ISL_468026	SA Pathology	SA Pathology	Lex Leong et al	https://www.gisaid.org	?	?	2020-06-16
EPI_ISL_483075	SA Pathology	SA Pathology	Lex Leong et al	https://www.gisaid.org	?	?	2020-07-07
EPI_ISL_468024	SA Pathology	SA Pathology	Lex Leong et al	https://www.gisaid.org	?	?	2020-06-16
EPI_ISL_468008	SA Pathology	SA Pathology	Lex Leong et al	https://www.gisaid.org	?	?	2020-06-16
EPI_ISL_483076	SA Pathology	SA Pathology	Lex Leong et al	https://www.gisaid.org	?	?	2020-07-07
EPI_ISL_483077	SA Pathology	SA Pathology	Lex Leong et al	https://www.gisaid.org	?	?	2020-07-07
EPI_ISL_483078	SA Pathology	SA Pathology	Lex Leong et al	https://www.gisaid.org	?	?	2020-07-07
EPI_ISL_468005	SA Pathology	SA Pathology	Lex Leong et al	https://www.gisaid.org	?	?	2020-06-16
EPI_ISL_468033	SA Pathology	SA Pathology	Lex Leong et al	https://www.gisaid.org	?	?	2020-06-16
EPI_ISL_483079	SA Pathology	SA Pathology	Lex Leong et al	https://www.gisaid.org	?	?	2020-07-07
EPI_ISL_483080	SA Pathology	SA Pathology	Lex Leong et al	https://www.gisaid.org	?	?	2020-07-07
EPI_ISL_467997	SA Pathology	SA Pathology	Lex Leong et al	https://www.gisaid.org	?	?	2020-06-16
EPI_ISL_468023	SA Pathology	SA Pathology	Lex Leong et al	https://www.gisaid.org	?	?	2020-06-16
EPI_ISL_468015	SA Pathology	SA Pathology	Lex Leong et al	https://www.gisaid.org	?	?	2020-06-16
EPI_ISL_468002	SA Pathology	SA Pathology	Lex Leong et al	https://www.gisaid.org	?	?	2020-06-16
EPI_ISL_467999	SA Pathology	SA Pathology	Lex Leong et al	https://www.gisaid.org	?	?	2020-06-16
EPI_ISL_468014	SA Pathology	SA Pathology	Lex Leong et al	https://www.gisaid.org	?	?	2020-06-16
EPI_ISL_483081	SA Pathology	SA Pathology	Lex Leong et al	https://www.gisaid.org	?	?	2020-07-07
EPI_ISL_467992	SA Pathology	SA Pathology	Lex Leong et al	https://www.gisaid.org	?	?	2020-06-16
EPI_ISL_468027	SA Pathology	SA Pathology	Lex Leong et al	https://www.gisaid.org	?	?	2020-06-16
EPI_ISL_483082	SA Pathology	SA Pathology	Lex Leong et al	https://www.gisaid.org	?	?	2020-07-07
EPI_ISL_467993	SA Pathology	SA Pathology	Lex Leong et al	https://www.gisaid.org	?	?	2020-06-16
EPI_ISL_468028	SA Pathology	SA Pathology	Lex Leong et al	https://www.gisaid.org	?	?	2020-06-16
EPI_ISL_468010	SA Pathology	SA Pathology	Lex Leong et al	https://www.gisaid.org	?	?	2020-06-16
EPI_ISL_468022	SA Pathology	SA Pathology	Lex Leong et al	https://www.gisaid.org	?	?	2020-06-16
EPI_ISL_483083	SA Pathology	SA Pathology	Lex Leong et al	https://www.gisaid.org	?	?	2020-07-07
EPI_ISL_468043	SA Pathology	SA Pathology	Lex Leong et al	https://www.gisaid.org	?	?	2020-06-16
EPI_ISL_468018	SA Pathology	SA Pathology	Lex Leong et al	https://www.gisaid.org	?	?	2020-06-16
EPI_ISL_468042	SA Pathology	SA Pathology	Lex Leong et al	https://www.gisaid.org	?	?	2020-06-16
EPI_ISL_468040	SA Pathology	SA Pathology	Lex Leong et al	https://www.gisaid.org	?	?	2020-06-16
EPI_ISL_467991	SA Pathology	SA Pathology	Lex Leong et al	https://www.gisaid.org	?	?	2020-06-16
EPI_ISL_468029	SA Pathology	SA Pathology	Lex Leong et al	https://www.gisaid.org	?	?	2020-06-16
EPI_ISL_467996	SA Pathology	SA Pathology	Lex Leong et al	https://www.gisaid.org	?	?	2020-06-16
EPI_ISL_483084	SA Pathology	SA Pathology	Lex Leong et al	https://www.gisaid.org	?	?	2020-07-07
EPI_ISL_483085	SA Pathology	SA Pathology	Lex Leong et al	https://www.gisaid.org	?	?	2020-07-07
EPI_ISL_483086	SA Pathology	SA Pathology	Lex Leong et al	https://www.gisaid.org	?	?	2020-07-07
EPI_ISL_467988	SA Pathology	SA Pathology	Lex Leong et al	https://www.gisaid.org	?	?	2020-06-16
EPI_ISL_468004	SA Pathology	SA Pathology	Lex Leong et al	https://www.gisaid.org	?	?	2020-06-16
EPI_ISL_468035	SA Pathology	SA Pathology	Lex Leong et al	https://www.gisaid.org	?	?	2020-06-16
EPI_ISL_467998	SA Pathology	SA Pathology	Lex Leong et al	https://www.gisaid.org	?	?	2020-06-16
EPI_ISL_468020	SA Pathology	SA Pathology	Lex Leong et al	https://www.gisaid.org	?	?	2020-06-16
EPI_ISL_468021	SA Pathology	SA Pathology	Lex Leong et al	https://www.gisaid.org	?	?	2020-06-16
EPI_ISL_483087	SA Pathology	SA Pathology	Lex Leong et al	https://www.gisaid.org	?	?	2020-07-07
EPI_ISL_483088	SA Pathology	SA Pathology	Lex Leong et al	https://www.gisaid.org	?	?	2020-07-07
EPI_ISL_468034	SA Pathology	SA Pathology	Lex Leong et al	https://www.gisaid.org	?	?	2020-06-16
EPI_ISL_468030	SA Pathology	SA Pathology	Lex Leong et al	https://www.gisaid.org	?	?	2020-06-16
EPI_ISL_483089	SA Pathology	SA Pathology	Lex Leong et al	https://www.gisaid.org	?	?	2020-07-07
EPI_ISL_468025	SA Pathology	SA Pathology	Lex Leong et al	https://www.gisaid.org	?	?	2020-06-16
EPI_ISL_468007	SA Pathology	SA Pathology	Lex Leong et al	https://www.gisaid.org	?	?	2020-06-16
EPI_ISL_467986	SA Pathology	SA Pathology	Lex Leong et al	https://www.gisaid.org	?	?	2020-06-16
EPI_ISL_468006	SA Pathology	SA Pathology	Lex Leong et al	https://www.gisaid.org	?	?	2020-06-16
EPI_ISL_483090	SA Pathology	SA Pathology	Lex Leong et al	https://www.gisaid.org	?	?	2020-07-07
EPI_ISL_468037	SA Pathology	SA Pathology	Lex Leong et al	https://www.gisaid.org	?	?	2020-06-16
EPI_ISL_483091	SA Pathology	SA Pathology	Lex Leong et al	https://www.gisaid.org	?	?	2020-07-07
EPI_ISL_483092	SA Pathology	SA Pathology	Lex Leong et al	https://www.gisaid.org	?	?	2020-07-07
EPI_ISL_483093	SA Pathology	SA Pathology	Lex Leong et al	https://www.gisaid.org	?	?	2020-07-07
EPI_ISL_483094	SA Pathology	SA Pathology	Lex Leong et al	https://www.gisaid.org	?	?	2020-07-07
EPI_ISL_483095	SA Pathology	SA Pathology	Lex Leong et al	https://www.gisaid.org	?	?	2020-07-07
EPI_ISL_483096	SA Pathology	SA Pathology	Lex Leong et al	https://www.gisaid.org	?	?	2020-07-07
EPI_ISL_483097	SA Pathology	SA Pathology	Lex Leong et al	https://www.gisaid.org	?	?	2020-07-07
EPI_ISL_483098	SA Pathology	SA Pathology	Lex Leong et al	https://www.gisaid.org	?	?	2020-07-07
EPI_ISL_483099	SA Pathology	SA Pathology	Lex Leong et al	https://www.gisaid.org	?	?	2020-07-07
EPI_ISL_483100	SA Pathology	SA Pathology	Lex Leong et al	https://www.gisaid.org	?	?	2020-07-07
EPI_ISL_483101	SA Pathology	SA Pathology	Lex Leong et al	https://www.gisaid.org	?	?	2020-07-07
EPI_ISL_483102	SA Pathology	SA Pathology	Lex Leong et al	https://www.gisaid.org	?	?	2020-07-07
EPI_ISL_483103	SA Pathology	SA Pathology	Lex Leong et al	https://www.gisaid.org	?	?	2020-07-07
EPI_ISL_483104	SA Pathology	SA Pathology	Lex Leong et al	https://www.gisaid.org	?	?	2020-07-07
EPI_ISL_483105	SA Pathology	SA Pathology	Lex Leong et al	https://www.gisaid.org	?	?	2020-07-07
EPI_ISL_483106	SA Pathology	SA Pathology	Lex Leong et al	https://www.gisaid.org	?	?	2020-07-07
EPI_ISL_483107	SA Pathology	SA Pathology	Lex Leong et al	https://www.gisaid.org	?	?	2020-07-07
EPI_ISL_483108	SA Pathology	SA Pathology	Lex Leong et al	https://www.gisaid.org	?	?	2020-07-07
EPI_ISL_483109	SA Pathology	SA Pathology	Lex Leong et al	https://www.gisaid.org	?	?	2020-07-07
EPI_ISL_483110	SA Pathology	SA Pathology	Lex Leong et al	https://www.gisaid.org	?	?	2020-07-07
EPI_ISL_483111	SA Pathology	SA Pathology	Lex Leong et al	https://www.gisaid.org	?	?	2020-07-07
EPI_ISL_483112	SA Pathology	SA Pathology	Lex Leong et al	https://www.gisaid.org	?	?	2020-07-07
EPI_ISL_483113	SA Pathology	SA Pathology	Lex Leong et al	https://www.gisaid.org	?	?	2020-07-07
EPI_ISL_483114	SA Pathology	SA Pathology	Lex Leong et al	https://www.gisaid.org	?	?	2020-07-07
EPI_ISL_483115	SA Pathology	SA Pathology	Lex Leong et al	https://www.gisaid.org	?	?	2020-07-07
EPI_ISL_483116	SA Pathology	SA Pathology	Lex Leong et al	https://www.gisaid.org	?	?	2020-07-07
EPI_ISL_483117	SA Pathology	SA Pathology	Lex Leong et al	https://www.gisaid.org	?	?	2020-07-07
EPI_ISL_483118	SA Pathology	SA Pathology	Lex Leong et al	https://www.gisaid.org	?	?	2020-07-07
EPI_ISL_483119	SA Pathology	SA Pathology	Lex Leong et al	https://www.gisaid.org	?	?	2020-07-07
EPI_ISL_483120	SA Pathology	SA Pathology	Lex Leong et al	https://www.gisaid.org	?	?	2020-07-07
EPI_ISL_483121	SA Pathology	SA Pathology	Lex Leong et al	https://www.gisaid.org	?	?	2020-07-07
EPI_ISL_483122	SA Pathology	SA Pathology	Lex Leong et al	https://www.gisaid.org	?	?	2020-07-07
EPI_ISL_483123	SA Pathology	SA Pathology	Lex Leong et al	https://www.gisaid.org	?	?	2020-07-07
EPI_ISL_483124	SA Pathology	SA Pathology	Lex Leong et al	https://www.gisaid.org	?	?	2020-07-07
EPI_ISL_483125	SA Pathology	SA Pathology	Lex Leong et al	https://www.gisaid.org	?	?	2020-07-07
EPI_ISL_483126	SA Pathology	SA Pathology	Lex Leong et al	https://www.gisaid.org	?	?	2020-07-07
EPI_ISL_483127	SA Pathology	SA Pathology	Lex Leong et al	https://www.gisaid.org	?	?	2020-07-07
EPI_ISL_483128	SA Pathology	SA Pathology	Lex Leong et al	https://www.gisaid.org	?	?	2020-07-07
EPI_ISL_483129	SA Pathology	SA Pathology	Lex Leong et al	https://www.gisaid.org	?	?	2020-07-07
EPI_ISL_483130	SA Pathology	SA Pathology	Lex Leong et al	https://www.gisaid.org	?	?	2020-07-07
EPI_ISL_483131	SA Pathology	SA Pathology	Lex Leong et al	https://www.gisaid.org	?	?	2020-07-07
EPI_ISL_483132	SA Pathology	SA Pathology	Lex Leong et al	https://www.gisaid.org	?	?	2020-07-07
EPI_ISL_483133	SA Pathology	SA Pathology	Lex Leong et al	https://www.gisaid.org	?	?	2020-07-07
EPI_ISL_483134	SA Pathology	SA Pathology	Lex Leong et al	https://www.gisaid.org	?	?	2020-07-07
EPI_ISL_483135	SA Pathology	SA Pathology	Lex Leong et al	https://www.gisaid.org	?	?	2020-07-07
EPI_ISL_483136	SA Pathology	SA Pathology	Lex Leong et al	https://www.gisaid.org	?	?	2020-07-07
EPI_ISL_483137	SA Pathology	SA Pathology	Lex Leong et al	https://www.gisaid.org	?	?	2020-07-07
EPI_ISL_483138	SA Pathology	SA Pathology	Lex Leong et al	https://www.gisaid.org	?	?	2020-07-07
EPI_ISL_492133	SA Pathology	SA Pathology	Lex Leong et al	https://www.gisaid.org	?	?	2020-07-20
EPI_ISL_492134	SA Pathology	SA Pathology	Lex Leong et al	https://www.gisaid.org	?	?	2020-07-20
EPI_ISL_492135	SA Pathology	SA Pathology	Lex Leong et al	https://www.gisaid.org	?	?	2020-07-20
EPI_ISL_492136	SA Pathology	SA Pathology	Lex Leong et al	https://www.gisaid.org	?	?	2020-07-20
EPI_ISL_492137	SA Pathology	SA Pathology	Lex Leong et al	https://www.gisaid.org	?	?	2020-07-20
EPI_ISL_492138	SA Pathology	SA Pathology	Lex Leong et al	https://www.gisaid.org	?	?	2020-07-20
EPI_ISL_492139	SA Pathology	SA Pathology	Lex Leong et al	https://www.gisaid.org	?	?	2020-07-20
EPI_ISL_492140	SA Pathology	SA Pathology	Lex Leong et al	https://www.gisaid.org	?	?	2020-07-20
EPI_ISL_492141	SA Pathology	SA Pathology	Lex Leong et al	https://www.gisaid.org	?	?	2020-07-20
EPI_ISL_492142	SA Pathology	SA Pathology	Lex Leong et al	https://www.gisaid.org	?	?	2020-07-20
EPI_ISL_492143	SA Pathology	SA Pathology	Lex Leong et al	https://www.gisaid.org	?	?	2020-07-20
EPI_ISL_492144	SA Pathology	SA Pathology	Lex Leong et al	https://www.gisaid.org	?	?	2020-07-20
EPI_ISL_492145	SA Pathology	SA Pathology	Lex Leong et al	https://www.gisaid.org	?	?	2020-07-20
EPI_ISL_492146	SA Pathology	SA Pathology	Lex Leong et al	https://www.gisaid.org	?	?	2020-07-20
EPI_ISL_492147	SA Pathology	SA Pathology	Lex Leong et al	https://www.gisaid.org	?	?	2020-07-20
EPI_ISL_492148	SA Pathology	SA Pathology	Lex Leong et al	https://www.gisaid.org	?	?	2020-07-20
EPI_ISL_492149	SA Pathology	SA Pathology	Lex Leong et al	https://www.gisaid.org	?	?	2020-07-20
EPI_ISL_492150	SA Pathology	SA Pathology	Lex Leong et al	https://www.gisaid.org	?	?	2020-07-20
EPI_ISL_492151	SA Pathology	SA Pathology	Lex Leong et al	https://www.gisaid.org	?	?	2020-07-20
EPI_ISL_492152	SA Pathology	SA Pathology	Lex Leong et al	https://www.gisaid.org	?	?	2020-07-20
EPI_ISL_492153	SA Pathology	SA Pathology	Lex Leong et al	https://www.gisaid.org	?	?	2020-07-20
EPI_ISL_492154	SA Pathology	SA Pathology	Lex Leong et al	https://www.gisaid.org	?	?	2020-07-20
EPI_ISL_492155	SA Pathology	SA Pathology	Lex Leong et al	https://www.gisaid.org	?	?	2020-07-20
EPI_ISL_492156	SA Pathology	SA Pathology	Lex Leong et al	https://www.gisaid.org	?	?	2020-07-20
EPI_ISL_492157	SA Pathology	SA Pathology	Lex Leong et al	https://www.gisaid.org	?	?	2020-07-20
EPI_ISL_492158	SA Pathology	SA Pathology	Lex Leong et al	https://www.gisaid.org	?	?	2020-07-20
EPI_ISL_492159	SA Pathology	SA Pathology	Lex Leong et al	https://www.gisaid.org	?	?	2020-07-20
EPI_ISL_492160	SA Pathology	SA Pathology	Lex Leong et al	https://www.gisaid.org	?	?	2020-07-20
EPI_ISL_492161	SA Pathology	SA Pathology	Lex Leong et al	https://www.gisaid.org	?	?	2020-07-20
EPI_ISL_492162	SA Pathology	SA Pathology	Lex Leong et al	https://www.gisaid.org	?	?	2020-07-20
EPI_ISL_492163	SA Pathology	SA Pathology	Lex Leong et al	https://www.gisaid.org	?	?	2020-07-20
EPI_ISL_492164	SA Pathology	SA Pathology	Lex Leong et al	https://www.gisaid.org	?	?	2020-07-20
EPI_ISL_492165	SA Pathology	SA Pathology	Lex Leong et al	https://www.gisaid.org	?	?	2020-07-20
EPI_ISL_492166	SA Pathology	SA Pathology	Lex Leong et al	https://www.gisaid.org	?	?	2020-07-20
EPI_ISL_492167	SA Pathology	SA Pathology	Lex Leong et al	https://www.gisaid.org	?	?	2020-07-20
EPI_ISL_492168	SA Pathology	SA Pathology	Lex Leong et al	https://www.gisaid.org	?	?	2020-07-20
EPI_ISL_492169	SA Pathology	SA Pathology	Lex Leong et al	https://www.gisaid.org	?	?	2020-07-20
EPI_ISL_492170	SA Pathology	SA Pathology	Lex Leong et al	https://www.gisaid.org	?	?	2020-07-20
EPI_ISL_492171	SA Pathology	SA Pathology	Lex Leong et al	https://www.gisaid.org	?	?	2020-07-20
EPI_ISL_492172	SA Pathology	SA Pathology	Lex Leong et al	https://www.gisaid.org	?	?	2020-07-20
EPI_ISL_492173	SA Pathology	SA Pathology	Lex Leong et al	https://www.gisaid.org	?	?	2020-07-20
EPI_ISL_492174	SA Pathology	SA Pathology	Lex Leong et al	https://www.gisaid.org	?	?	2020-07-20
EPI_ISL_492175	SA Pathology	SA Pathology	Lex Leong et al	https://www.gisaid.org	?	?	2020-07-20
EPI_ISL_492176	SA Pathology	SA Pathology	Lex Leong et al	https://www.gisaid.org	?	?	2020-07-20
EPI_ISL_492177	SA Pathology	SA Pathology	Lex Leong et al	https://www.gisaid.org	?	?	2020-07-20
EPI_ISL_492178	SA Pathology	SA Pathology	Lex Leong et al	https://www.gisaid.org	?	?	2020-07-20
EPI_ISL_492179	SA Pathology	SA Pathology	Lex Leong et al	https://www.gisaid.org	?	?	2020-07-20
EPI_ISL_492180	SA Pathology	SA Pathology	Lex Leong et al	https://www.gisaid.org	?	?	2020-07-20
EPI_ISL_508123	SA Pathology	SA Pathology	Lex Leong et al	https://www.gisaid.org	?	?	2020-08-04
EPI_ISL_508124	SA Pathology	SA Pathology	Lex Leong et al	https://www.gisaid.org	?	?	2020-08-04
EPI_ISL_508125	SA Pathology	SA Pathology	Lex Leong et al	https://www.gisaid.org	?	?	2020-08-04
EPI_ISL_508126	SA Pathology	SA Pathology	Lex Leong et al	https://www.gisaid.org	?	?	2020-08-04
EPI_ISL_508127	SA Pathology	SA Pathology	Lex Leong et al	https://www.gisaid.org	?	?	2020-08-04
EPI_ISL_508128	SA Pathology	SA Pathology	Lex Leong et al	https://www.gisaid.org	?	?	2020-08-04
EPI_ISL_508129	SA Pathology	SA Pathology	Lex Leong et al	https://www.gisaid.org	?	?	2020-08-04
EPI_ISL_508130	SA Pathology	SA Pathology	Lex Leong et al	https://www.gisaid.org	?	?	2020-08-04
EPI_ISL_508131	SA Pathology	SA Pathology	Lex Leong et al	https://www.gisaid.org	?	?	2020-08-04
EPI_ISL_508132	SA Pathology	SA Pathology	Lex Leong et al	https://www.gisaid.org	?	?	2020-08-04
EPI_ISL_508133	SA Pathology	SA Pathology	Lex Leong et al	https://www.gisaid.org	?	?	2020-08-04
EPI_ISL_508134	SA Pathology	SA Pathology	Lex Leong et al	https://www.gisaid.org	?	?	2020-08-04
EPI_ISL_508135	SA Pathology	SA Pathology	Lex Leong et al	https://www.gisaid.org	?	?	2020-08-04
EPI_ISL_508136	SA Pathology	SA Pathology	Lex Leong et al	https://www.gisaid.org	?	?	2020-08-04
EPI_ISL_508137	SA Pathology	SA Pathology	Lex Leong et al	https://www.gisaid.org	?	?	2020-08-04
EPI_ISL_508138	SA Pathology	SA Pathology	Lex Leong et al	https://www.gisaid.org	?	?	2020-08-04
EPI_ISL_508139	SA Pathology	SA Pathology	Lex Leong et al	https://www.gisaid.org	?	?	2020-08-04
EPI_ISL_508140	SA Pathology	SA Pathology	Lex Leong et al	https://www.gisaid.org	?	?	2020-08-04
EPI_ISL_508141	SA Pathology	SA Pathology	Lex Leong et al	https://www.gisaid.org	?	?	2020-08-04
EPI_ISL_508142	SA Pathology	SA Pathology	Lex Leong et al	https://www.gisaid.org	?	?	2020-08-04
EPI_ISL_508143	SA Pathology	SA Pathology	Lex Leong et al	https://www.gisaid.org	?	?	2020-08-04
EPI_ISL_508144	SA Pathology	SA Pathology	Lex Leong et al	https://www.gisaid.org	?	?	2020-08-04
EPI_ISL_508145	SA Pathology	SA Pathology	Lex Leong et al	https://www.gisaid.org	?	?	2020-08-04
EPI_ISL_508605	SA Pathology	SA Pathology	Lex Leong et al	https://www.gisaid.org	?	?	2020-08-04
EPI_ISL_508606	SA Pathology	SA Pathology	Lex Leong et al	https://www.gisaid.org	?	?	2020-08-04
EPI_ISL_508607	SA Pathology	SA Pathology	Lex Leong et al	https://www.gisaid.org	?	?	2020-08-04
EPI_ISL_508608	SA Pathology	SA Pathology	Lex Leong et al	https://www.gisaid.org	?	?	2020-08-04
EPI_ISL_510542	SA Pathology	SA Pathology	Lex Leong et al	https://www.gisaid.org	?	?	2020-08-07
EPI_ISL_510543	SA Pathology	SA Pathology	Lex Leong et al	https://www.gisaid.org	?	?	2020-08-07
EPI_ISL_510544	SA Pathology	SA Pathology	Lex Leong et al	https://www.gisaid.org	?	?	2020-08-07
EPI_ISL_513911	SA Pathology	SA Pathology	Lex Leong et al	https://www.gisaid.org	?	?	2020-08-14
EPI_ISL_513912	SA Pathology	SA Pathology	Lex Leong et al	https://www.gisaid.org	?	?	2020-08-14
EPI_ISL_513913	SA Pathology	SA Pathology	Lex Leong et al	https://www.gisaid.org	?	?	2020-08-14
EPI_ISL_516550	SA Pathology	SA Pathology	Lex Leong et al	https://www.gisaid.org	?	?	2020-08-21
EPI_ISL_516551	SA Pathology	SA Pathology	Lex Leong et al	https://www.gisaid.org	?	?	2020-08-21
EPI_ISL_522556	Royal Hobart Hospital Microbiology Department	MDU-PHL	Cooley L. et al	https://www.gisaid.org	?	?	2020-08-26
EPI_ISL_522557	Royal Hobart Hospital Microbiology Department	MDU-PHL	Cooley L. et al	https://www.gisaid.org	?	?	2020-08-26
EPI_ISL_522558	Royal Hobart Hospital Microbiology Department	MDU-PHL	Cooley L. et al	https://www.gisaid.org	?	?	2020-08-26
EPI_ISL_522559	Royal Hobart Hospital Microbiology Department	MDU-PHL	Cooley L. et al	https://www.gisaid.org	?	?	2020-08-26
EPI_ISL_522560	Royal Hobart Hospital Microbiology Department	MDU-PHL	Cooley L. et al	https://www.gisaid.org	?	?	2020-08-26
EPI_ISL_522561	Royal Hobart Hospital Microbiology Department	MDU-PHL	Cooley L. et al	https://www.gisaid.org	?	?	2020-08-26
EPI_ISL_522562	Royal Hobart Hospital Microbiology Department	MDU-PHL	Cooley L. et al	https://www.gisaid.org	?	?	2020-08-26
EPI_ISL_522563	Royal Hobart Hospital Microbiology Department	MDU-PHL	Cooley L. et al	https://www.gisaid.org	?	?	2020-08-26
EPI_ISL_522564	Royal Hobart Hospital Microbiology Department	MDU-PHL	Cooley L. et al	https://www.gisaid.org	?	?	2020-08-26
EPI_ISL_522565	Royal Hobart Hospital Microbiology Department	MDU-PHL	Cooley L. et al	https://www.gisaid.org	?	?	2020-08-26
EPI_ISL_522566	Royal Hobart Hospital Microbiology Department	MDU-PHL	Cooley L. et al	https://www.gisaid.org	?	?	2020-08-26
EPI_ISL_522567	Royal Hobart Hospital Microbiology Department	MDU-PHL	Cooley L. et al	https://www.gisaid.org	?	?	2020-08-26
EPI_ISL_522568	Royal Hobart Hospital Microbiology Department	MDU-PHL	Cooley L. et al	https://www.gisaid.org	?	?	2020-08-26
EPI_ISL_522569	Royal Hobart Hospital Microbiology Department	MDU-PHL	Cooley L. et al	https://www.gisaid.org	?	?	2020-08-26
EPI_ISL_522570	Royal Hobart Hospital Microbiology Department	MDU-PHL	Cooley L. et al	https://www.gisaid.org	?	?	2020-08-26
EPI_ISL_522571	Royal Hobart Hospital Microbiology Department	MDU-PHL	Cooley L. et al	https://www.gisaid.org	?	?	2020-08-26
EPI_ISL_522572	Royal Hobart Hospital Microbiology Department	MDU-PHL	Cooley L. et al	https://www.gisaid.org	?	?	2020-08-26
EPI_ISL_522573	Royal Hobart Hospital Microbiology Department	MDU-PHL	Cooley L. et al	https://www.gisaid.org	?	?	2020-08-26
EPI_ISL_522574	Royal Hobart Hospital Microbiology Department	MDU-PHL	Cooley L. et al	https://www.gisaid.org	?	?	2020-08-26
EPI_ISL_522575	Royal Hobart Hospital Microbiology Department	MDU-PHL	Cooley L. et al	https://www.gisaid.org	?	?	2020-08-26
EPI_ISL_522576	Royal Hobart Hospital Microbiology Department	MDU-PHL	Cooley L. et al	https://www.gisaid.org	?	?	2020-08-26
EPI_ISL_522577	Royal Hobart Hospital Microbiology Department	MDU-PHL	Cooley L. et al	https://www.gisaid.org	?	?	2020-08-26
EPI_ISL_522578	Royal Hobart Hospital Microbiology Department	MDU-PHL	Cooley L. et al	https://www.gisaid.org	?	?	2020-08-26
EPI_ISL_522579	Royal Hobart Hospital Microbiology Department	MDU-PHL	Cooley L. et al	https://www.gisaid.org	?	?	2020-08-26
EPI_ISL_522580	Royal Hobart Hospital Microbiology Department	MDU-PHL	Cooley L. et al	https://www.gisaid.org	?	?	2020-08-26
EPI_ISL_522581	Royal Hobart Hospital Microbiology Department	MDU-PHL	Cooley L. et al	https://www.gisaid.org	?	?	2020-08-26
EPI_ISL_522582	Royal Hobart Hospital Microbiology Department	MDU-PHL	Cooley L. et al	https://www.gisaid.org	?	?	2020-08-26
EPI_ISL_522583	Royal Hobart Hospital Microbiology Department	MDU-PHL	Cooley L. et al	https://www.gisaid.org	?	?	2020-08-26
EPI_ISL_522584	Royal Hobart Hospital Microbiology Department	MDU-PHL	Cooley L. et al	https://www.gisaid.org	?	?	2020-08-26
EPI_ISL_522585	Royal Hobart Hospital Microbiology Department	MDU-PHL	Cooley L. et al	https://www.gisaid.org	?	?	2020-08-26
EPI_ISL_522586	Royal Hobart Hospital Microbiology Department	MDU-PHL	Cooley L. et al	https://www.gisaid.org	?	?	2020-08-26
EPI_ISL_522587	Royal Hobart Hospital Microbiology Department	MDU-PHL	Cooley L. et al	https://www.gisaid.org	?	?	2020-08-26
EPI_ISL_522588	Royal Hobart Hospital Microbiology Department	MDU-PHL	Cooley L. et al	https://www.gisaid.org	?	?	2020-08-26
EPI_ISL_522589	Royal Hobart Hospital Microbiology Department	MDU-PHL	Cooley L. et al	https://www.gisaid.org	?	?	2020-08-26
EPI_ISL_522590	Royal Hobart Hospital Microbiology Department	MDU-PHL	Cooley L. et al	https://www.gisaid.org	?	?	2020-08-26
EPI_ISL_522591	Royal Hobart Hospital Microbiology Department	MDU-PHL	Cooley L. et al	https://www.gisaid.org	?	?	2020-08-26
EPI_ISL_522592	Royal Hobart Hospital Microbiology Department	MDU-PHL	Cooley L. et al	https://www.gisaid.org	?	?	2020-08-26
EPI_ISL_522593	Royal Hobart Hospital Microbiology Department	MDU-PHL	Cooley L. et al	https://www.gisaid.org	?	?	2020-08-26
EPI_ISL_522594	Royal Hobart Hospital Microbiology Department	MDU-PHL	Cooley L. et al	https://www.gisaid.org	?	?	2020-08-26
EPI_ISL_522595	Royal Hobart Hospital Microbiology Department	MDU-PHL	Cooley L. et al	https://www.gisaid.org	?	?	2020-08-26
EPI_ISL_522596	Royal Hobart Hospital Microbiology Department	MDU-PHL	Cooley L. et al	https://www.gisaid.org	?	?	2020-08-26
EPI_ISL_522597	Royal Hobart Hospital Microbiology Department	MDU-PHL	Cooley L. et al	https://www.gisaid.org	?	?	2020-08-26
EPI_ISL_522598	Royal Hobart Hospital Microbiology Department	MDU-PHL	Cooley L. et al	https://www.gisaid.org	?	?	2020-08-26
EPI_ISL_522599	Royal Hobart Hospital Microbiology Department	MDU-PHL	Cooley L. et al	https://www.gisaid.org	?	?	2020-08-26
EPI_ISL_522600	Royal Hobart Hospital Microbiology Department	MDU-PHL	Cooley L. et al	https://www.gisaid.org	?	?	2020-08-26
EPI_ISL_522601	Royal Hobart Hospital Microbiology Department	MDU-PHL	Cooley L. et al	https://www.gisaid.org	?	?	2020-08-26
EPI_ISL_522602	Royal Hobart Hospital Microbiology Department	MDU-PHL	Cooley L. et al	https://www.gisaid.org	?	?	2020-08-26
EPI_ISL_522603	Royal Hobart Hospital Microbiology Department	MDU-PHL	Cooley L. et al	https://www.gisaid.org	?	?	2020-08-26
EPI_ISL_522604	Royal Hobart Hospital Microbiology Department	MDU-PHL	Cooley L. et al	https://www.gisaid.org	?	?	2020-08-26
EPI_ISL_522605	Royal Hobart Hospital Microbiology Department	MDU-PHL	Cooley L. et al	https://www.gisaid.org	?	?	2020-08-26
EPI_ISL_522606	Royal Hobart Hospital Microbiology Department	MDU-PHL	Cooley L. et al	https://www.gisaid.org	?	?	2020-08-26
EPI_ISL_522607	Royal Hobart Hospital Microbiology Department	MDU-PHL	Cooley L. et al	https://www.gisaid.org	?	?	2020-08-26
EPI_ISL_522608	Royal Hobart Hospital Microbiology Department	MDU-PHL	Cooley L. et al	https://www.gisaid.org	?	?	2020-08-26
EPI_ISL_522609	Royal Hobart Hospital Microbiology Department	MDU-PHL	Cooley L. et al	https://www.gisaid.org	?	?	2020-08-26
EPI_ISL_522610	Royal Hobart Hospital Microbiology Department	MDU-PHL	Cooley L. et al	https://www.gisaid.org	?	?	2020-08-26
EPI_ISL_522611	Royal Hobart Hospital Microbiology Department	MDU-PHL	Cooley L. et al	https://www.gisaid.org	?	?	2020-08-26
EPI_ISL_522612	Royal Hobart Hospital Microbiology Department	MDU-PHL	Cooley L. et al	https://www.gisaid.org	?	?	2020-08-26
EPI_ISL_522613	Royal Hobart Hospital Microbiology Department	MDU-PHL	Cooley L. et al	https://www.gisaid.org	?	?	2020-08-26
EPI_ISL_522614	Royal Hobart Hospital Microbiology Department	MDU-PHL	Cooley L. et al	https://www.gisaid.org	?	?	2020-08-26
EPI_ISL_522615	Royal Hobart Hospital Microbiology Department	MDU-PHL	Cooley L. et al	https://www.gisaid.org	?	?	2020-08-26
EPI_ISL_522616	Royal Hobart Hospital Microbiology Department	MDU-PHL	Cooley L. et al	https://www.gisaid.org	?	?	2020-08-26
EPI_ISL_522617	Royal Hobart Hospital Microbiology Department	MDU-PHL	Cooley L. et al	https://www.gisaid.org	?	?	2020-08-26
EPI_ISL_522618	Royal Hobart Hospital Microbiology Department	MDU-PHL	Cooley L. et al	https://www.gisaid.org	?	?	2020-08-26
EPI_ISL_522619	Royal Hobart Hospital Microbiology Department	MDU-PHL	Cooley L. et al	https://www.gisaid.org	?	?	2020-08-26
EPI_ISL_522620	Royal Hobart Hospital Microbiology Department	MDU-PHL	Cooley L. et al	https://www.gisaid.org	?	?	2020-08-26
EPI_ISL_522621	Royal Hobart Hospital Microbiology Department	MDU-PHL	Cooley L. et al	https://www.gisaid.org	?	?	2020-08-26
EPI_ISL_522622	Royal Hobart Hospital Microbiology Department	MDU-PHL	Cooley L. et al	https://www.gisaid.org	?	?	2020-08-26
EPI_ISL_522623	Royal Hobart Hospital Microbiology Department	MDU-PHL	Cooley L. et al	https://www.gisaid.org	?	?	2020-08-26
EPI_ISL_522624	Royal Hobart Hospital Microbiology Department	MDU-PHL	Cooley L. et al	https://www.gisaid.org	?	?	2020-08-26
EPI_ISL_522625	Royal Hobart Hospital Microbiology Department	MDU-PHL	Cooley L. et al	https://www.gisaid.org	?	?	2020-08-26
EPI_ISL_522626	Royal Hobart Hospital Microbiology Department	MDU-PHL	Cooley L. et al	https://www.gisaid.org	?	?	2020-08-26
EPI_ISL_522627	Royal Hobart Hospital Microbiology Department	MDU-PHL	Cooley L. et al	https://www.gisaid.org	?	?	2020-08-26
EPI_ISL_522628	Royal Hobart Hospital Microbiology Department	MDU-PHL	Cooley L. et al	https://www.gisaid.org	?	?	2020-08-26
EPI_ISL_522629	Royal Hobart Hospital Microbiology Department	MDU-PHL	Cooley L. et al	https://www.gisaid.org	?	?	2020-08-26
EPI_ISL_522630	Royal Hobart Hospital Microbiology Department	MDU-PHL	Cooley L. et al	https://www.gisaid.org	?	?	2020-08-26
EPI_ISL_522631	Royal Hobart Hospital Microbiology Department	MDU-PHL	Cooley L. et al	https://www.gisaid.org	?	?	2020-08-26
EPI_ISL_522632	Royal Hobart Hospital Microbiology Department	MDU-PHL	Cooley L. et al	https://www.gisaid.org	?	?	2020-08-26
EPI_ISL_522633	Royal Hobart Hospital Microbiology Department	MDU-PHL	Cooley L. et al	https://www.gisaid.org	?	?	2020-08-26
EPI_ISL_522634	Royal Hobart Hospital Microbiology Department	MDU-PHL	Cooley L. et al	https://www.gisaid.org	?	?	2020-08-26
EPI_ISL_522635	Royal Hobart Hospital Microbiology Department	MDU-PHL	Cooley L. et al	https://www.gisaid.org	?	?	2020-08-26
EPI_ISL_522636	Royal Hobart Hospital Microbiology Department	MDU-PHL	Cooley L. et al	https://www.gisaid.org	?	?	2020-08-26
EPI_ISL_522637	Royal Hobart Hospital Microbiology Department	MDU-PHL	Cooley L. et al	https://www.gisaid.org	?	?	2020-08-26
EPI_ISL_522638	Royal Hobart Hospital Microbiology Department	MDU-PHL	Cooley L. et al	https://www.gisaid.org	?	?	2020-08-26
EPI_ISL_522639	Royal Hobart Hospital Microbiology Department	MDU-PHL	Cooley L. et al	https://www.gisaid.org	?	?	2020-08-26
EPI_ISL_522640	Royal Hobart Hospital Microbiology Department	MDU-PHL	Cooley L. et al	https://www.gisaid.org	?	?	2020-08-26
EPI_ISL_522641	Royal Hobart Hospital Microbiology Department	MDU-PHL	Cooley L. et al	https://www.gisaid.org	?	?	2020-08-26
EPI_ISL_522642	Royal Hobart Hospital Microbiology Department	MDU-PHL	Cooley L. et al	https://www.gisaid.org	?	?	2020-08-26
EPI_ISL_522643	Royal Hobart Hospital Microbiology Department	MDU-PHL	Cooley L. et al	https://www.gisaid.org	?	?	2020-08-26
EPI_ISL_522644	Royal Hobart Hospital Microbiology Department	MDU-PHL	Cooley L. et al	https://www.gisaid.org	?	?	2020-08-26
EPI_ISL_522645	Royal Hobart Hospital Microbiology Department	MDU-PHL	Cooley L. et al	https://www.gisaid.org	?	?	2020-08-26
EPI_ISL_522646	Royal Hobart Hospital Microbiology Department	MDU-PHL	Cooley L. et al	https://www.gisaid.org	?	?	2020-08-26
EPI_ISL_522648	Royal Hobart Hospital Microbiology Department	MDU-PHL	Cooley L. et al	https://www.gisaid.org	?	?	2020-08-26
EPI_ISL_522649	Royal Hobart Hospital Microbiology Department	MDU-PHL	Cooley L. et al	https://www.gisaid.org	?	?	2020-08-26
EPI_ISL_522650	Royal Hobart Hospital Microbiology Department	MDU-PHL	Cooley L. et al	https://www.gisaid.org	?	?	2020-08-26
EPI_ISL_522651	Royal Hobart Hospital Microbiology Department	MDU-PHL	Cooley L. et al	https://www.gisaid.org	?	?	2020-08-26
EPI_ISL_522652	Royal Hobart Hospital Microbiology Department	MDU-PHL	Cooley L. et al	https://www.gisaid.org	?	?	2020-08-26
EPI_ISL_522653	Royal Hobart Hospital Microbiology Department	MDU-PHL	Cooley L. et al	https://www.gisaid.org	?	?	2020-08-26
EPI_ISL_522654	Royal Hobart Hospital Microbiology Department	MDU-PHL	Cooley L. et al	https://www.gisaid.org	?	?	2020-08-26
EPI_ISL_522655	Royal Hobart Hospital Microbiology Department	MDU-PHL	Cooley L. et al	https://www.gisaid.org	?	?	2020-08-26
EPI_ISL_522656	Royal Hobart Hospital Microbiology Department	MDU-PHL	Cooley L. et al	https://www.gisaid.org	?	?	2020-08-26
EPI_ISL_522657	Royal Hobart Hospital Microbiology Department	MDU-PHL	Cooley L. et al	https://www.gisaid.org	?	?	2020-08-26
EPI_ISL_522658	Royal Hobart Hospital Microbiology Department	MDU-PHL	Cooley L. et al	https://www.gisaid.org	?	?	2020-08-26
EPI_ISL_522659	Royal Hobart Hospital Microbiology Department	MDU-PHL	Cooley L. et al	https://www.gisaid.org	?	?	2020-08-26
EPI_ISL_522660	Royal Hobart Hospital Microbiology Department	MDU-PHL	Cooley L. et al	https://www.gisaid.org	?	?	2020-08-26
EPI_ISL_522661	Royal Hobart Hospital Microbiology Department	MDU-PHL	Cooley L. et al	https://www.gisaid.org	?	?	2020-08-26
EPI_ISL_522662	Royal Hobart Hospital Microbiology Department	MDU-PHL	Cooley L. et al	https://www.gisaid.org	?	?	2020-08-26
EPI_ISL_522663	Royal Hobart Hospital Microbiology Department	MDU-PHL	Cooley L. et al	https://www.gisaid.org	?	?	2020-08-26
EPI_ISL_522664	Royal Hobart Hospital Microbiology Department	MDU-PHL	Cooley L. et al	https://www.gisaid.org	?	?	2020-08-26
EPI_ISL_522665	Royal Hobart Hospital Microbiology Department	MDU-PHL	Cooley L. et al	https://www.gisaid.org	?	?	2020-08-26
EPI_ISL_522666	Royal Hobart Hospital Microbiology Department	MDU-PHL	Cooley L. et al	https://www.gisaid.org	?	?	2020-08-26
EPI_ISL_522667	Royal Hobart Hospital Microbiology Department	MDU-PHL	Cooley L. et al	https://www.gisaid.org	?	?	2020-08-26
EPI_ISL_522668	Royal Hobart Hospital Microbiology Department	MDU-PHL	Cooley L. et al	https://www.gisaid.org	?	?	2020-08-26
EPI_ISL_522669	Royal Hobart Hospital Microbiology Department	MDU-PHL	Cooley L. et al	https://www.gisaid.org	?	?	2020-08-26
EPI_ISL_522670	Royal Hobart Hospital Microbiology Department	MDU-PHL	Cooley L. et al	https://www.gisaid.org	?	?	2020-08-26
EPI_ISL_522671	Royal Hobart Hospital Microbiology Department	MDU-PHL	Cooley L. et al	https://www.gisaid.org	?	?	2020-08-26
EPI_ISL_522672	Royal Hobart Hospital Microbiology Department	MDU-PHL	Cooley L. et al	https://www.gisaid.org	?	?	2020-08-26
EPI_ISL_522673	Royal Hobart Hospital Microbiology Department	MDU-PHL	Cooley L. et al	https://www.gisaid.org	?	?	2020-08-26
EPI_ISL_522674	Royal Hobart Hospital Microbiology Department	MDU-PHL	Cooley L. et al	https://www.gisaid.org	?	?	2020-08-26
EPI_ISL_522675	Royal Hobart Hospital Microbiology Department	MDU-PHL	Cooley L. et al	https://www.gisaid.org	?	?	2020-08-26
EPI_ISL_522676	Royal Hobart Hospital Microbiology Department	MDU-PHL	Cooley L. et al	https://www.gisaid.org	?	?	2020-08-26
EPI_ISL_522677	Royal Hobart Hospital Microbiology Department	MDU-PHL	Cooley L. et al	https://www.gisaid.org	?	?	2020-08-26
EPI_ISL_522678	Royal Hobart Hospital Microbiology Department	MDU-PHL	Cooley L. et al	https://www.gisaid.org	?	?	2020-08-26
EPI_ISL_522679	Royal Hobart Hospital Microbiology Department	MDU-PHL	Cooley L. et al	https://www.gisaid.org	?	?	2020-08-26
EPI_ISL_522680	Royal Hobart Hospital Microbiology Department	MDU-PHL	Cooley L. et al	https://www.gisaid.org	?	?	2020-08-26
EPI_ISL_522681	Royal Hobart Hospital Microbiology Department	MDU-PHL	Cooley L. et al	https://www.gisaid.org	?	?	2020-08-26
EPI_ISL_522682	Royal Hobart Hospital Microbiology Department	MDU-PHL	Cooley L. et al	https://www.gisaid.org	?	?	2020-08-26
EPI_ISL_522683	Royal Hobart Hospital Microbiology Department	MDU-PHL	Cooley L. et al	https://www.gisaid.org	?	?	2020-08-26
EPI_ISL_522684	Royal Hobart Hospital Microbiology Department	MDU-PHL	Cooley L. et al	https://www.gisaid.org	?	?	2020-08-26
EPI_ISL_522685	Royal Hobart Hospital Microbiology Department	MDU-PHL	Cooley L. et al	https://www.gisaid.org	?	?	2020-08-26
EPI_ISL_522686	Royal Hobart Hospital Microbiology Department	MDU-PHL	Cooley L. et al	https://www.gisaid.org	?	?	2020-08-26
EPI_ISL_522687	Royal Hobart Hospital Microbiology Department	MDU-PHL	Cooley L. et al	https://www.gisaid.org	?	?	2020-08-26
EPI_ISL_522688	Royal Hobart Hospital Microbiology Department	MDU-PHL	Cooley L. et al	https://www.gisaid.org	?	?	2020-08-26
EPI_ISL_522689	Royal Hobart Hospital Microbiology Department	MDU-PHL	Cooley L. et al	https://www.gisaid.org	?	?	2020-08-26
EPI_ISL_522690	Royal Hobart Hospital Microbiology Department	MDU-PHL	Cooley L. et al	https://www.gisaid.org	?	?	2020-08-26
EPI_ISL_522691	Royal Hobart Hospital Microbiology Department	MDU-PHL	Cooley L. et al	https://www.gisaid.org	?	?	2020-08-26
EPI_ISL_522692	Royal Hobart Hospital Microbiology Department	MDU-PHL	Cooley L. et al	https://www.gisaid.org	?	?	2020-08-26
EPI_ISL_522693	Royal Hobart Hospital Microbiology Department	MDU-PHL	Cooley L. et al	https://www.gisaid.org	?	?	2020-08-26
EPI_ISL_522694	Royal Hobart Hospital Microbiology Department	MDU-PHL	Cooley L. et al	https://www.gisaid.org	?	?	2020-08-26
EPI_ISL_522695	Royal Hobart Hospital Microbiology Department	MDU-PHL	Cooley L. et al	https://www.gisaid.org	?	?	2020-08-26
EPI_ISL_522696	Royal Hobart Hospital Microbiology Department	MDU-PHL	Cooley L. et al	https://www.gisaid.org	?	?	2020-08-26
EPI_ISL_522697	Royal Hobart Hospital Microbiology Department	MDU-PHL	Cooley L. et al	https://www.gisaid.org	?	?	2020-08-26
EPI_ISL_522698	Royal Hobart Hospital Microbiology Department	MDU-PHL	Cooley L. et al	https://www.gisaid.org	?	?	2020-08-26
EPI_ISL_522699	Royal Hobart Hospital Microbiology Department	MDU-PHL	Cooley L. et al	https://www.gisaid.org	?	?	2020-08-26
EPI_ISL_522700	Royal Hobart Hospital Microbiology Department	MDU-PHL	Cooley L. et al	https://www.gisaid.org	?	?	2020-08-26
EPI_ISL_522701	Royal Hobart Hospital Microbiology Department	MDU-PHL	Cooley L. et al	https://www.gisaid.org	?	?	2020-08-26
EPI_ISL_522702	Royal Hobart Hospital Microbiology Department	MDU-PHL	Cooley L. et al	https://www.gisaid.org	?	?	2020-08-26
EPI_ISL_522703	Royal Hobart Hospital Microbiology Department	MDU-PHL	Cooley L. et al	https://www.gisaid.org	?	?	2020-08-26
EPI_ISL_522704	Royal Hobart Hospital Microbiology Department	MDU-PHL	Cooley L. et al	https://www.gisaid.org	?	?	2020-08-26
EPI_ISL_522705	Royal Hobart Hospital Microbiology Department	MDU-PHL	Cooley L. et al	https://www.gisaid.org	?	?	2020-08-26
EPI_ISL_522706	Royal Hobart Hospital Microbiology Department	MDU-PHL	Cooley L. et al	https://www.gisaid.org	?	?	2020-08-26
EPI_ISL_522707	Royal Hobart Hospital Microbiology Department	MDU-PHL	Cooley L. et al	https://www.gisaid.org	?	?	2020-08-26
EPI_ISL_522708	Royal Hobart Hospital Microbiology Department	MDU-PHL	Cooley L. et al	https://www.gisaid.org	?	?	2020-08-26
EPI_ISL_522709	Royal Hobart Hospital Microbiology Department	MDU-PHL	Cooley L. et al	https://www.gisaid.org	?	?	2020-08-26
EPI_ISL_522710	Royal Hobart Hospital Microbiology Department	MDU-PHL	Cooley L. et al	https://www.gisaid.org	?	?	2020-08-26
EPI_ISL_522711	Royal Hobart Hospital Microbiology Department	MDU-PHL	Cooley L. et al	https://www.gisaid.org	?	?	2020-08-26
EPI_ISL_522712	Royal Hobart Hospital Microbiology Department	MDU-PHL	Cooley L. et al	https://www.gisaid.org	?	?	2020-08-26
EPI_ISL_522713	Royal Hobart Hospital Microbiology Department	MDU-PHL	Cooley L. et al	https://www.gisaid.org	?	?	2020-08-26
EPI_ISL_522714	Royal Hobart Hospital Microbiology Department	MDU-PHL	Cooley L. et al	https://www.gisaid.org	?	?	2020-08-26
EPI_ISL_522715	Royal Hobart Hospital Microbiology Department	MDU-PHL	Cooley L. et al	https://www.gisaid.org	?	?	2020-08-26
EPI_ISL_522716	Royal Hobart Hospital Microbiology Department	MDU-PHL	Cooley L. et al	https://www.gisaid.org	?	?	2020-08-26
EPI_ISL_522717	Royal Hobart Hospital Microbiology Department	MDU-PHL	Cooley L. et al	https://www.gisaid.org	?	?	2020-08-26
EPI_ISL_522718	Royal Hobart Hospital Microbiology Department	MDU-PHL	Cooley L. et al	https://www.gisaid.org	?	?	2020-08-26
EPI_ISL_522719	Royal Hobart Hospital Microbiology Department	MDU-PHL	Cooley L. et al	https://www.gisaid.org	?	?	2020-08-26
EPI_ISL_522720	Royal Hobart Hospital Microbiology Department	MDU-PHL	Cooley L. et al	https://www.gisaid.org	?	?	2020-08-26
EPI_ISL_522721	Royal Hobart Hospital Microbiology Department	MDU-PHL	Cooley L. et al	https://www.gisaid.org	?	?	2020-08-26
EPI_ISL_522722	Royal Hobart Hospital Microbiology Department	MDU-PHL	Cooley L. et al	https://www.gisaid.org	?	?	2020-08-26
EPI_ISL_522723	Royal Hobart Hospital Microbiology Department	MDU-PHL	Cooley L. et al	https://www.gisaid.org	?	?	2020-08-26
EPI_ISL_522724	Royal Hobart Hospital Microbiology Department	MDU-PHL	Cooley L. et al	https://www.gisaid.org	?	?	2020-08-26
EPI_ISL_522725	Royal Hobart Hospital Microbiology Department	MDU-PHL	Cooley L. et al	https://www.gisaid.org	?	?	2020-08-26
EPI_ISL_522726	Royal Hobart Hospital Microbiology Department	MDU-PHL	Cooley L. et al	https://www.gisaid.org	?	?	2020-08-26
EPI_ISL_522727	Royal Hobart Hospital Microbiology Department	MDU-PHL	Cooley L. et al	https://www.gisaid.org	?	?	2020-08-26
EPI_ISL_522728	Royal Hobart Hospital Microbiology Department	MDU-PHL	Cooley L. et al	https://www.gisaid.org	?	?	2020-08-26
EPI_ISL_522729	Royal Hobart Hospital Microbiology Department	MDU-PHL	Cooley L. et al	https://www.gisaid.org	?	?	2020-08-26
EPI_ISL_522730	Royal Hobart Hospital Microbiology Department	MDU-PHL	Cooley L. et al	https://www.gisaid.org	?	?	2020-08-26
EPI_ISL_522731	Royal Hobart Hospital Microbiology Department	MDU-PHL	Cooley L. et al	https://www.gisaid.org	?	?	2020-08-26
EPI_ISL_522732	Royal Hobart Hospital Microbiology Department	MDU-PHL	Cooley L. et al	https://www.gisaid.org	?	?	2020-08-26
EPI_ISL_522733	Royal Hobart Hospital Microbiology Department	MDU-PHL	Cooley L. et al	https://www.gisaid.org	?	?	2020-08-26
EPI_ISL_522734	Royal Hobart Hospital Microbiology Department	MDU-PHL	Cooley L. et al	https://www.gisaid.org	?	?	2020-08-26
EPI_ISL_522735	Royal Hobart Hospital Microbiology Department	MDU-PHL	Cooley L. et al	https://www.gisaid.org	?	?	2020-08-26
EPI_ISL_522736	Royal Hobart Hospital Microbiology Department	MDU-PHL	Cooley L. et al	https://www.gisaid.org	?	?	2020-08-26
EPI_ISL_522737	Royal Hobart Hospital Microbiology Department	MDU-PHL	Cooley L. et al	https://www.gisaid.org	?	?	2020-08-26
EPI_ISL_522738	Royal Hobart Hospital Microbiology Department	MDU-PHL	Cooley L. et al	https://www.gisaid.org	?	?	2020-08-26
EPI_ISL_522739	Royal Hobart Hospital Microbiology Department	MDU-PHL	Cooley L. et al	https://www.gisaid.org	?	?	2020-08-26
EPI_ISL_522740	Royal Hobart Hospital Microbiology Department	MDU-PHL	Cooley L. et al	https://www.gisaid.org	?	?	2020-08-26
EPI_ISL_522741	Royal Hobart Hospital Microbiology Department	MDU-PHL	Cooley L. et al	https://www.gisaid.org	?	?	2020-08-26
EPI_ISL_522742	Royal Hobart Hospital Microbiology Department	MDU-PHL	Cooley L. et al	https://www.gisaid.org	?	?	2020-08-26
EPI_ISL_522743	Royal Hobart Hospital Microbiology Department	MDU-PHL	Cooley L. et al	https://www.gisaid.org	?	?	2020-08-26
EPI_ISL_522744	Royal Hobart Hospital Microbiology Department	MDU-PHL	Cooley L. et al	https://www.gisaid.org	?	?	2020-08-26
EPI_ISL_522745	Royal Hobart Hospital Microbiology Department	MDU-PHL	Cooley L. et al	https://www.gisaid.org	?	?	2020-08-26
EPI_ISL_522746	Royal Hobart Hospital Microbiology Department	MDU-PHL	Cooley L. et al	https://www.gisaid.org	?	?	2020-08-26
EPI_ISL_522747	Royal Hobart Hospital Microbiology Department	MDU-PHL	Cooley L. et al	https://www.gisaid.org	?	?	2020-08-26
EPI_ISL_522748	Royal Hobart Hospital Microbiology Department	MDU-PHL	Cooley L. et al	https://www.gisaid.org	?	?	2020-08-26
EPI_ISL_522749	Royal Hobart Hospital Microbiology Department	MDU-PHL	Cooley L. et al	https://www.gisaid.org	?	?	2020-08-26
EPI_ISL_522750	Royal Hobart Hospital Microbiology Department	MDU-PHL	Cooley L. et al	https://www.gisaid.org	?	?	2020-08-26
EPI_ISL_522751	Royal Hobart Hospital Microbiology Department	MDU-PHL	Cooley L. et al	https://www.gisaid.org	?	?	2020-08-26
EPI_ISL_522752	Royal Hobart Hospital Microbiology Department	MDU-PHL	Cooley L. et al	https://www.gisaid.org	?	?	2020-08-26
EPI_ISL_522753	Royal Hobart Hospital Microbiology Department	MDU-PHL	Cooley L. et al	https://www.gisaid.org	?	?	2020-08-26
EPI_ISL_522754	Royal Hobart Hospital Microbiology Department	MDU-PHL	Cooley L. et al	https://www.gisaid.org	?	?	2020-08-26
EPI_ISL_522755	Royal Hobart Hospital Microbiology Department	MDU-PHL	Cooley L. et al	https://www.gisaid.org	?	?	2020-08-26
EPI_ISL_522756	Royal Hobart Hospital Microbiology Department	MDU-PHL	Cooley L. et al	https://www.gisaid.org	?	?	2020-08-26
EPI_ISL_522757	Royal Hobart Hospital Microbiology Department	MDU-PHL	Cooley L. et al	https://www.gisaid.org	?	?	2020-08-26
EPI_ISL_522758	Royal Hobart Hospital Microbiology Department	MDU-PHL	Cooley L. et al	https://www.gisaid.org	?	?	2020-08-26
EPI_ISL_522759	Royal Hobart Hospital Microbiology Department	MDU-PHL	Cooley L. et al	https://www.gisaid.org	?	?	2020-08-26
EPI_ISL_522760	Royal Hobart Hospital Microbiology Department	MDU-PHL	Cooley L. et al	https://www.gisaid.org	?	?	2020-08-26
EPI_ISL_522761	Royal Hobart Hospital Microbiology Department	MDU-PHL	Cooley L. et al	https://www.gisaid.org	?	?	2020-08-26
EPI_ISL_522762	Royal Hobart Hospital Microbiology Department	MDU-PHL	Cooley L. et al	https://www.gisaid.org	?	?	2020-08-26
EPI_ISL_522763	Royal Hobart Hospital Microbiology Department	MDU-PHL	Cooley L. et al	https://www.gisaid.org	?	?	2020-08-26
EPI_ISL_522764	Royal Hobart Hospital Microbiology Department	MDU-PHL	Cooley L. et al	https://www.gisaid.org	?	?	2020-08-26
EPI_ISL_522765	Royal Hobart Hospital Microbiology Department	MDU-PHL	Cooley L. et al	https://www.gisaid.org	?	?	2020-08-26
EPI_ISL_522766	Royal Hobart Hospital Microbiology Department	MDU-PHL	Cooley L. et al	https://www.gisaid.org	?	?	2020-08-26
EPI_ISL_522767	Royal Hobart Hospital Microbiology Department	MDU-PHL	Cooley L. et al	https://www.gisaid.org	?	?	2020-08-26
EPI_ISL_522768	Royal Hobart Hospital Microbiology Department	MDU-PHL	Cooley L. et al	https://www.gisaid.org	?	?	2020-08-26
EPI_ISL_522769	Royal Hobart Hospital Microbiology Department	MDU-PHL	Cooley L. et al	https://www.gisaid.org	?	?	2020-08-26
EPI_ISL_420855	Geelong Centre for Emerging Infectious Diseases	Geelong Centre for Emerging Infectious Diseases	Chamings et al	https://www.gisaid.org	Sequence analysis of travel-related SARS-CoV-2 cases in the Greater Geelong region, Australia	https://dx.doi.org/10.1101/2020.06.08.20125898v1	2020-04-07
[truncated: 111,010 more rows]
